# Supplementary material for: Perturbed fatty-acid metabolism is linked to localized chromatin hyperacetylation, increased stress-response gene expression and resistance to oxidative stress
Source: PLoS Genet. 2023 Jan 10;19(1):e1010582. doi: 10.1371/journal.pgen.1010582 (PMC9870116; doi:10.1371/journal.pgen.1010582)
Supplement: S1 Data — (XLSX) [file pgen.1010582.s007.xlsx]

## Sheet: Fig1Bbottom
Strain	JB32_0	JB32_15	MP44_0	MP44_15
atf1	0.0222509	0.0603836	0.0407816	0.0793669
atf1	0.0221338	0.0497056	0.0530221	0.102208
atf1	0.0102773	0.0442786	0.0431108	0.0610936
pyp2	0.00117762	0.0190918	0.00366622	0.0281297
pyp2	0.00115508	0.0258643	0.00343355	0.037066
pyp2	0.00145251	0.0309064	0.00662055	0.0421899

## Sheet: Fig1Btop
Strain	JB32_0	JB32_15	MP44_0	MP44_15
gpx1	0.0788	0.2624	0.0902	0.2902
gpx1	0.0658	0.4897	0.2952	0.6713
gpx1	0.0813	0.3896	0.3025	0.5249
hsp9	1.0353	2.3702	5.6765	8.9693
hsp9	0.3153	2.2501	3.6301	6.2985
hsp9	0.2736	2.0705	2.9897	5.4076
srx1	0.002	0.1968	0.0283	0.4475
srx1	0.0008	0.1058	0.0163	0.4104
srx1	0.002	0.1849	0.0254	0.6071
ctt1	0.0042	0.1655	0.0393	0.1216
ctt1	0.0187	0.551	0.0915	0.7819
ctt1	0.0136	0.4005	0.0746	1.3333

## Sheet: Fig1F
Strain	972_0	972_15	CS110_0	CS110_15
gpx1	0.07	0.49	0.08	0.34
gpx1	0.06	0.58	0.1	0.53
gpx1	0.0813339	0.389582	0.0769465	0.337978
hsp9	0.32	2.25	0.29	1.72
hsp9	0.27	2.06	0.21	1.84
hsp9	0.273573	2.07053	0.236514	1.06807
srx1	0	0.11	0	0.07
srx1	0	0.1	0	0.08
srx1	0.00195991	0.184923	0.00210787	0.0821839
ctt1	0.02	0.55	0.02	0.39
ctt1	0.01	0.49	0.02	0.37
ctt1	0.0136024	0.400535	0.0165732	0.265172

## Sheet: Fig2A
Strain	MP810_DMSO_0	MP810_DMSO_30	MP810_3MB_0	MP810_3MB_30
atf1	0.0471157	0.124604	0.0172825	0.0279153
atf1	0.0538065	0.182501	0.019016	0.051874
atf1	0.0663404	0.182367	0.021122	0.0464219
pyp2	0.00578314	0.0409109	0.00384332	0.00367003
pyp2	0.00562885	0.0382107	0.00387819	0.00442122
pyp2	0.00775521	0.0476621	0.00391234	0.00560072
ctt1	0.109479	2.72825	0.0367122	0.47387
ctt1	0.111498	4.12926	0.0399914	0.825352
ctt1	0.165529	5.0857	0.0515588	0.917799

## Sheet: Fig2B
Strain	MP44_0	MP44_15	MP367_0	MP367_15
pyp2	0.00366622	0.0281297	0.00721743	0.00904781
pyp2	0.00343355	0.037066	0.00322187	0.00511472
pyp2	0.00662055	0.0421899	0.00385276	0.00594255
ctt1	0.124977	2.63972	0.0183828	0.472436
ctt1	0.156051	2.63614	0.0264751	0.449477
ctt1	0.123082	1.96567

## Sheet: Fig2D
Strain	MP44_0	MP44_15	MP368_0	MP368_15	WT_0
gst2	1.12334	1.09952	0.0101605	0.010123	0.0229161
gst2	2.33585	1.90414	0.013883	0.0115589	0.0435688
gst2	1.2348	1.21646	0.0102753	0.0111196	0.0348534
ctt1	0.124977	2.63972	0.0668748	0.213768	0.0343499
ctt1	0.156051	2.63614	0.118653	0.477267	0.0394824
ctt1	0.123082	1.96567	0.0539879	0.238534	0.0268654

## Sheet: Fig3B
Strain	CS38	CS142
hsp9	1.063	0.987
hsp9	0.756	1.058
gpd1	0.596	0.447
gpd1	0.553	0.781
srx1	0.171	0.181
srx1	0.171	0.215
ctt1	0.186	0.15
ctt1	0.136	0.226

## Sheet: Fig3D
Locus	cut6	atf1	pyp2	ctt1	P4
t0	0.146841	0.0611143	0.0346148	0.0318076	0.0967795
t0	0.22412	0.0576913	0.0131834	0.0101587	0.0495479
t0	0.240959	0.0871415	0.0337223	0.0373028	0.104552
t30	0.0369116	0.0204293	0.00600782	0.0094282	0.0242956
t30	0.0871117	0.0408808	0.016836	0.0192424	0.0616308
t30	0.121213	0.0556833	0.0203606	0.0171472	0.0694492

## Sheet: Fig4AB
gene	WT_0	WT_15	WT_60	cbf11_0	cbf11_15	cbf11_60	cbf12_0	cbf12_15	cbf12_60
3ha	NA	NA	NA	NA	NA	NA	NA	NA	NA
5srrna	1.311	1.152	1.35	1.26	1.473	1.057	1.847	1.995	1.562
aap1	1.181	1.019	0.823	1.105	1.074	0.749	1.148	1.045	0.723
aap1.rc	1.173	1.193	0.949	1.104	1.08	1.05	1.068	1.103	0.939
abc1: c2d10.18	0.978	1.01	1.135	0.981	0.975	0.987	0.928	0.944	1.031
abc1: c9e9.12c	0.446	0.586	1.446	1.052	1.89	1.888	0.428	0.645	1.213
abp1	0.915	0.913	0.776	1.549	0.938	0.932	0.874	0.887	0.81
abp2	1.124	0.782	0.617	1.673	0.861	1.155	0.834	0.644	0.679
act1.1.bud.75	1.065	1.324	NA	1.275	1.209	NA	0.997	1.423	NA
act1.5.bud.79	NA	NA	NA	NA	NA	NA	NA	NA	NA
act1: cps8: pi012	0.867	0.904	0.852	0.999	1.025	0.981	0.878	0.95	0.833
act2	0.785	0.904	1.203	0.899	0.959	1.105	0.758	0.894	1.17
ada1	0.839	0.842	1.05	1.042	1.096	1.472	0.792	0.876	0.959
ade10	1.355	1.162	0.608	1	0.806	0.543	1.325	1.184	0.64
ade1: min4	1.349	1.156	0.532	1.015	0.806	0.582	1.404	1.197	0.661
ade2: min10	0.926	0.982	1.152	0.887	0.866	0.638	0.979	1.01	1.204
ade3: min11	1.167	1.019	0.783	0.968	0.829	0.671	1.144	1.068	0.827
ade4: min13	1.111	1.134	0.774	0.955	0.901	0.678	1.123	1.137	0.861
ade5: ade8	1.158	1.032	0.672	0.944	0.811	0.634	1.218	1.085	0.745
ade6: min1	1.082	0.953	0.719	1.016	0.927	0.73	1.109	0.984	0.718
ade8	1.12	1.114	0.765	0.914	0.857	0.533	1.228	1.208	0.826
ade9	2.192	1.536	NA	1.175	0.947	1.371	NA	NA	NA
adh1: adh	1.056	0.984	0.641	1.15	1.024	0.547	1.088	1.098	0.742
adk1	0.94	0.987	0.95	0.859	0.805	0.615	0.958	1.063	1.012
aes1	0.453	0.496	2.365	0.738	0.659	0.899	0.549	0.728	2.887
agl	1.003	1.042	1.071	1.056	1.198	1.264	0.849	1.077	1.183
ags1: mok1	1.222	1.095	0.731	1.148	0.903	0.754	1.232	1.118	0.69
ain1	1.198	1.404	1.28	1.309	1.507	1.455	1.124	1.587	1.391
alg11: gmd3	1.115	0.941	1.445	0.99	0.97	0.969	1.072	0.963	1.299
alm1	0.998	1.122	1.033	0.93	0.962	1.009	1.134	1.057	0.994
alp1	NA	NA	NA	NA	NA	NA	NA	NA	NA
alp11	0.676	0.804	1.332	0.841	1.074	1.212	0.656	0.818	1.341
alp13	0.913	1.024	1.263	0.834	0.825	0.765	1.002	1.062	1.066
alp14	1.118	1.068	0.688	1.088	1.051	0.899	1.043	1.042	0.722
alp16	0.897	0.806	1.178	1.081	1.021	1.185	0.862	0.824	1.114
alp21: sto1	1.004	1.023	1.411	1.017	1.122	1.127	0.84	1.203	1.862
alp31	0.977	1.024	1.049	0.966	0.978	0.803	1.032	1.031	1.077
alp4	0.937	1.015	1.098	1.078	1.188	1.061	0.906	1	0.943
alp41	1.316	1.005	0.617	1.271	1.297	1.512	1.215	1.039	0.624
alp6	1.217	1.068	0.865	1.095	0.929	1.157	1.198	1.183	0.744
alp7	1.194	0.878	0.859	1.315	1.155	1.479	1.159	0.845	0.932
anc1	0.968	1.073	1.503	0.7	0.757	0.742	0.968	1.157	1.356
apc1: apc10	0.878	1.034	1.058	1.293	1.243	1.196	0.921	0.963	1.022
apc5	1.07	1.12	0.764	1.069	0.986	0.874	1.076	1.092	0.913
ape1	NA	NA	NA	NA	NA	NA	NA	NA	NA
apg9	0.637	0.694	1.906	0.801	0.948	1.137	0.681	0.755	1.694
aph1	0.98	1.011	0.85	1.007	0.993	0.805	1.036	1.035	0.924
apl1	0.89	0.988	1.443	0.842	0.769	0.82	0.783	1.027	1.061
apl2	0.963	0.878	0.913	0.982	0.944	0.944	0.962	0.848	0.877
apl3: pi033	1.162	0.938	0.553	1.231	1.03	1.413	1.203	0.88	0.505
apl4	0.798	0.92	0.971	0.927	0.858	1.007	0.726	0.95	1.208
apl5	1.156	0.969	1.027	1.21	1.106	1.207	1.123	0.998	0.928
apl6	0.985	0.952	0.936	1.048	1.045	1.071	0.991	0.993	1.067
apm1	0.819	0.964	0.979	0.904	0.944	0.834	0.9	0.934	1.034
apm2	0.895	0.977	1.217	0.968	1.026	0.821	0.864	0.967	1.222
apm4	0.892	0.988	1.2	0.937	0.941	1.008	0.924	1.052	1.221
apn1	NA	NA	NA	NA	NA	NA	NA	NA	NA
app1	0.839	0.935	1.223	1.163	1.14	1.289	0.776	0.868	1.121
aps1	1.341	1.22	NA	1.449	1.297	1.419	1.171	1.295	NA
aps2	NA	NA	NA	NA	NA	NA	NA	NA	NA
aps3	1.002	0.85	0.835	0.971	0.876	1.02	1.028	0.81	0.843
arf1	1.029	1.073	0.93	0.996	1.002	0.715	1.136	1.096	0.914
arg11	1.001	1.049	1.16	0.938	0.872	0.826	1.041	1.065	1.155
arg3	0.828	1.011	1.46	0.843	0.8	0.591	0.814	1.023	1.421
arg7	1.185	0.954	0.823	1.035	0.888	1.218	1.228	1.011	0.72
argx	0.863	0.956	1.422	0.835	0.859	1.144	0.837	1.001	1.514
aro1	1.132	1.027	0.936	1.12	0.96	0.939	1.071	0.982	0.923
arp10	0.955	0.966	0.908	1.068	1.02	0.744	0.924	0.982	0.934
arp2	0.75	0.882	1.193	0.977	1.089	1.3	0.748	0.858	1.121
ars2004	1.349	1.187	NA	1.079	1.223	1.16	1.242	1.223	1.044
ars24-ctrl	0.807	1.132	1.472	1.005	1.483	1.241	0.758	1.134	1.394
ars3002	1.462	1.54	NA	1.163	2.276	2.044	1.338	1.678	1.607
aru1	1.344	1.272	0.641	0.873	0.724	0.525	1.28	1.214	0.762
atf1: mts1: sss1: gad7.b	0.403	0.896	1.627	0.75	1.333	0.942	0.4	0.891	1.431
atf21	NA	1.162	NA	0.724	NA	NA	NA	NA	NA
atf31	1.11	1.243	1.359	1.237	1.693	1.642	0.872	1.107	1.609
atp1	1.087	1.02	0.99	0.765	0.727	0.9	1.105	1.144	1.022
atp1.rc	1.053	1.223	1.185	0.876	0.819	0.87	1.115	1.212	1.241
atp2	1.195	1.153	0.903	0.73	0.74	0.676	1.197	1.209	0.892
ats1	0.696	0.756	1.34	0.884	0.984	1.327	0.721	0.758	1.398
aur1	1.101	0.779	0.877	1.2	0.805	1.152	1.148	0.812	0.951
azr1	1.291	1.089	0.471	1.135	1.068	0.73	1.22	1.038	0.432
b13958-1	0.596	1.239	1.732	0.857	0.951	0.671	0.599	1.143	1.716
b13958-3	0.975	0.962	0.673	1.171	1.154	0.793	1.005	1.059	0.768
b20341-1	1.056	0.963	0.975	1.084	1.065	0.911	1.054	0.942	0.966
b20341-2	1.204	1.108	1.402	1.365	1.497	1.745	1.311	1.366	1.657
b20341-3	1.063	1.001	1.168	0.783	0.82	0.857	1.006	0.959	1.117
b22918-1	0.963	1.313	1.248	0.995	1.267	0.987	0.847	1.208	1.135
b22918-2	0.753	0.791	1.168	0.912	0.969	1.361	0.723	0.822	1.083
b8647-1	1.037	0.847	NA	1.274	0.986	2.183	0.871	0.88	NA
b8647-2	1.281	0.969	1.002	1.105	0.967	1.081	1.206	0.966	0.962
b8647-3	1.063	1.218	0.901	1.297	1.381	1.324	1.139	1.024	0.856
b8647-4	0.998	1.039	1.769	1.298	1.211	1.495	0.837	1.192	1.861
b8647-5	0.479	0.468	0.476	2.148	1.601	2.224	0.459	0.39	0.42
bag1-a	0.9	0.973	0.902	0.901	0.964	0.947	0.874	0.88	0.881
bag1-b	1.06	0.999	1.025	0.927	0.881	0.79	1.154	1.032	1.041
bem46	1.152	1.009	0.88	0.903	0.695	0.621	1.175	1.026	0.877
bet1	0.978	1.026	0.859	1.311	1.02	0.817	1.035	1.085	0.916
bet3	0.89	0.925	0.948	1.027	0.985	0.94	0.927	0.956	0.987
bet5	0.872	0.875	1.119	0.882	1.07	0.988	0.931	0.868	1.146
bfr1: hba2	0.503	0.706	0.492	1.11	1.692	2.337	0.565	0.729	0.499
bgl2	0.835	0.72	0.727	1.557	1.153	1.528	0.854	0.726	0.711
bgs2: meu21	0.869	0.766	0.891	1.074	1.167	1.562	0.928	0.697	0.767
bgs3	1.363	1.015	0.685	1.263	0.937	0.962	1.319	1.034	0.74
bgs4	1.342	0.994	0.637	1.284	1.025	0.831	1.292	1.01	0.665
bio2	1.174	1.263	0.987	0.823	0.738	0.367	1.143	1.291	1.104
bip	0.887	1.038	1.015	1.193	1.417	0.771	0.861	1.051	1.045
bos1	0.9	1.088	1.421	0.927	1.238	0.856	0.889	1.104	1.369
bpb1: sf1	1.111	1.006	0.989	1.193	0.99	1.14	1.18	1.043	0.941
brc1	1.26	0.897	0.874	1.322	1.026	1.56	1.003	0.944	0.692
brd1	1.042	1.014	1.013	1.126	0.934	1.018	1.015	1.036	1
brr2	1.197	0.871	1.015	1.158	1.291	1.302	1.128	1.152	0.868
btf3	1.126	1.125	0.637	0.831	0.733	0.336	1.182	1.146	0.739
bub1	1.32	0.969	0.775	1.17	1.115	1.074	1.273	1.027	0.776
byr1: ste1	0.85	0.924	0.938	1.097	1.01	1.142	0.882	0.922	0.842
byr1: ste1.rc	1.046	1.037	0.931	1.177	1.106	1.179	1.015	1.144	0.899
byr2: ste8	0.607	0.824	1.557	0.939	1.182	1.251	0.646	0.776	1.36
byr3	1.387	1.131	0.396	1.06	0.833	0.533	1.436	1.172	0.442
byr4	1.125	0.991	1.022	1.152	1.185	1.014	1.077	0.986	1.01
c1002.01	1.166	1.071	0.7	1.172	0.97	1.039	1.154	1.063	0.703
c1002.02	0.965	0.987	0.914	1.007	0.959	1.038	0.971	0.943	0.908
c1002.03c	1.141	1.042	0.909	1.135	1.02	1.105	1.174	1	0.895
c1002.04c	0.816	1.004	1.332	0.883	0.898	0.977	0.849	0.857	1.173
c1002.05c	0.975	1.061	NA	1.066	1.277	1.904	1.033	0.894	1.412
c1002.06c	1.114	1.132	0.852	1.097	1.112	0.638	1.095	1.121	0.97
c1002.08c	1.093	1.043	0.898	1.228	1.267	1.248	1.18	0.955	0.943
c1002.10c	0.922	0.882	1.062	1.049	1.115	1.102	0.874	0.996	0.981
c1002.11	0.969	0.876	0.955	1.094	1.14	1.297	1.12	0.866	0.82
c1002.12c	0.694	0.759	0.931	1.251	1.366	1.887	0.662	0.717	0.856
c1002.14	0.799	0.968	1.139	1.058	1.246	1.622	0.775	0.824	0.768
c1002.15c	0.948	1.04	0.912	0.911	1.067	0.987	0.998	0.96	0.904
c1002.16c	1.361	0.859	NA	1.351	1.293	NA	1.384	NA	NA
c1002.17c	0.701	0.595	0.204	0.868	0.651	3.36	0.688	0.628	0.23
c1002.18	0.982	0.757	0.234	0.979	0.749	2.725	0.932	0.793	0.266
c1002.19	0.598	0.551	0.265	0.862	0.672	4.036	0.594	0.569	0.319
c1002.20	0.947	1.015	1.204	1.283	1.501	1.5	0.881	1.308	0.877
c1002.21	1.063	0.913	0.73	0.865	0.883	NA	NA	0.609	0.769
c1006.01	0.572	0.707	1.322	1.1	1.276	1.735	0.528	0.673	1.267
c1006.02	1.04	1.08	0.786	1.138	1.081	0.953	1.122	1.136	0.816
c1006.03c	0.975	1.103	1.121	1.032	1.023	0.988	0.985	1.082	1.097
c1006.04c	1.33	1.131	0.865	1.248	1.345	1.275	1.296	1.274	0.908
c1006.05c	1.012	0.831	1.09	1.062	1.026	1.265	0.887	0.861	1.161
c1006.06	0.993	0.788	0.833	1.171	1.024	1.186	1.021	0.814	0.804
c1020.03	NA	NA	NA	NA	NA	NA	NA	NA	NA
c1020.05	0.974	0.881	0.887	1.316	1.08	1.663	0.914	0.852	0.872
c1020.07	0.97	1.06	1.065	0.916	0.996	0.98	1.046	1.139	1.148
c1020.08	1.433	1.2	0.558	1.152	0.908	0.781	1.361	1.277	0.628
c1020.09	1.204	1.161	0.943	1.283	1.399	1.196	1.31	1.322	1.008
c1020.10	0.377	1.418	2.306	0.571	1.134	0.605	0.352	1.5	2.282
c1020.11c	0.992	0.965	1.004	1.006	0.967	0.864	0.967	0.968	0.992
c1020.12c	NA	NA	NA	NA	NA	NA	NA	NA	NA
c1020.13c	0.913	0.818	0.816	1.279	1.215	1.724	0.9	0.807	0.856
c1039.01	1.047	0.847	0.267	0.787	0.811	2.968	1.015	0.976	0.259
c1039.02	1.093	0.99	0.255	0.835	0.738	2.081	1.115	0.998	0.314
c1039.03	1.136	0.804	NA	1.173	1.071	1.387	1.092	0.865	0.788
c1039.04	1.327	0.843	0.716	1.252	1.131	1.324	1.33	0.882	0.721
c1039.05c	1.45	0.849	0.795	1.38	0.991	1.537	1.34	0.952	0.613
c1039.06	0.885	0.841	0.73	0.967	0.911	1.821	0.881	0.834	0.683
c1039.07c	0.928	0.61	0.64	1.291	0.857	2.082	0.928	0.713	0.623
c1039.08	0.922	0.694	0.788	1.215	0.766	3.17	0.898	0.76	0.525
c105.01c	1.017	0.997	1.243	1.27	1.212	1.85	0.853	0.837	0.841
c105.02c	0.845	0.809	1.111	1.038	1.007	1.3	0.839	0.798	1.072
c105.03c	1.059	0.805	0.966	1.172	0.924	1.109	1.005	0.901	0.901
c106.02c	0.102	0.686	0.895	0.244	2.426	2.3	0.078	0.637	0.709
c106.03	0.61	0.772	1.269	0.779	1.038	1.447	0.631	0.793	1.163
c106.05c	0.936	1.012	1.129	0.769	0.739	0.693	1.007	1.034	1.136
c106.07c	0.737	0.907	1.158	0.956	1.001	1.151	0.777	0.915	1.106
c106.11c	0.375	0.997	2.223	0.585	1.168	0.685	0.371	0.994	2.224
c106.12c	0.921	0.971	1.195	0.864	1.034	0.94	0.964	1.068	1.322
c106.13	0.665	0.849	1.441	1.106	1.201	1.69	0.632	0.89	1.182
c106.14c	1.498	1.208	NA	1.043	0.799	0.781	1.458	1.164	0.451
c106.16	0.749	0.865	1.1	0.867	1.024	1.325	0.729	0.827	1.09
c106.17c	0.785	0.851	0.42	1.258	1.828	1.596	0.75	0.782	0.369
c1071.01c	1.082	1.032	1.023	0.994	1.004	0.928	1.05	1.069	1.058
c1071.02	1.054	0.945	0.846	0.955	0.89	0.884	1.034	0.978	0.864
c1071.03c	1.008	0.944	1.008	0.931	0.831	0.817	1.028	0.958	0.944
c1071.04c	0.899	0.822	1.399	1.013	0.943	1.015	0.896	0.879	1.34
c1071.05	1.138	1.012	0.815	1.073	0.993	0.883	1.067	1.08	0.747
c1071.06	1.108	1.09	1.1	0.971	0.937	0.83	1.22	1.222	1.071
c1071.09c	1.175	1.286	1.375	1.031	1.203	0.788	1.054	1.152	1.685
c1071.09c.rc	1.09	1.505	1.434	1.109	1.35	0.986	1.067	1.356	1.447
c1071.11	1.331	0.767	0.559	1.299	0.871	0.98	1.312	0.763	0.501
c1071.11.rc	1.354	1.102	NA	1.157	1.164	1.547	1.426	1.074	0.888
c1093.01	0.965	0.817	1.405	1.024	1.114	1.264	0.948	0.836	1.334
c1093.01.rc	0.947	0.952	1.303	1.158	1.169	1.393	0.958	0.95	1.407
c1093.02	0.673	1.024	1.877	0.765	0.788	0.614	0.639	1.017	1.93
c1093.03	NA	NA	NA	NA	NA	NA	NA	NA	NA
c1093.04c	1.021	0.921	0.8	1.029	0.827	0.948	1.055	0.941	0.848
c1093.05	1.374	1.125	0.52	0.978	0.76	0.549	1.327	1.112	0.586
c10f6.01c	1.29	1.245	0.629	1.009	0.78	0.348	1.264	1.289	0.762
c10f6.03c	1.395	1.348	0.505	1.011	0.774	0.559	1.46	1.329	0.631
c10f6.04	0.899	0.962	1.183	1.132	1.274	1.278	0.837	0.984	0.898
c10f6.07c	0.944	0.936	1.354	1.075	1.14	0.904	0.876	0.93	1.426
c10f6.08c	1.064	0.97	1.192	1.065	0.952	0.951	1.012	1.002	1.087
c10f6.10	1.195	1.213	0.908	0.974	0.926	0.587	1.132	1.203	0.808
c10f6.11c	0.677	0.72	1.035	1.172	1.171	1.906	0.66	0.715	0.926
c10f6.13c	0.559	0.707	1.813	0.778	0.756	0.98	0.547	0.735	1.807
c10f6.14c	1.026	1.012	0.998	1.03	1.028	1.077	1.022	1.002	0.898
c10f6.16	0.759	0.854	1.114	1	1.075	1.036	0.718	0.826	1.083
c10f6.17c	0.975	1.078	1.054	1.07	1.195	1.383	0.896	1.001	1.152
c110.02	0.828	0.783	1.207	0.991	1.076	1.477	0.877	0.802	1.08
c1105.01	1.213	1.425	0.833	1.01	0.871	0.731	1.223	1.205	0.879
c1105.02c	0.757	1.002	1.427	0.755	0.813	0.557	0.771	1.058	1.582
c1105.03c	1.009	1.028	1.424	0.77	0.667	0.658	0.974	1.029	1.532
c1105.06	1.088	1.016	0.896	1.02	0.868	0.735	1.236	1.023	0.802
c1105.07c	1.054	1.023	0.849	0.949	0.915	0.836	1.111	1.033	0.853
c1105.08	0.937	0.868	1.118	0.882	0.975	1.113	0.972	0.908	1.008
c1105.10	0.972	0.982	1.031	1.023	1.244	1.25	0.997	0.976	0.822
c1105.13c	0.273	1.059	2.005	0.489	1.045	0.675	0.296	1.099	2.173
c1105.14	0.182	1.425	1.51	0.51	1.669	0.803	0.187	1.488	1.412
c1105.15c	NA	NA	NA	NA	NA	NA	NA	NA	NA
c1105.16c	0.95	1.304	1.347	1.161	1.18	0.866	1.097	1.304	1.245
c1142.01	0.906	0.959	1.156	1.005	0.947	1.081	0.855	0.98	1.19
c1142.02c	0.977	0.959	0.923	0.931	0.915	0.803	0.975	0.989	0.947
c1142.04	1.485	1.269	0.425	0.963	0.701	0.532	1.524	1.284	0.55
c1142.05	0.85	0.952	0.66	1.376	1.088	1.175	0.744	0.834	0.662
c1142.06	0.948	1.004	1.202	0.876	0.893	0.75	0.991	1.034	1.201
c115.01c	1.266	1.099	0.473	1.096	0.88	0.802	1.281	1.052	0.547
c115.01c.rc	1.183	1.17	0.665	1.088	1.028	0.883	1.191	1.135	0.814
c115.02c	0.848	0.908	1.088	1.032	0.961	1.134	0.784	0.945	1.01
c115.03	0.944	0.898	0.905	1.029	1.248	1.736	0.901	1.036	0.772
c1183.02	0.817	0.89	1.269	0.805	0.793	0.786	0.836	0.956	1.259
c1183.03c	0.913	0.966	0.962	1.077	1.026	0.847	0.984	0.951	0.956
c1183.04c	0.938	0.904	1.021	0.901	1.025	1.075	0.991	0.916	1.036
c1183.07	1.392	1.213	0.489	1.025	0.829	0.601	1.433	1.211	0.665
c1183.09c	0.725	0.866	1.107	1.023	1.085	1.207	0.737	0.875	0.992
c119.03	0.25	0.401	1.578	0.868	1.116	2.185	0.226	0.398	1.447
c119.06	0.898	0.976	1.18	0.844	0.888	0.735	0.936	0.998	1.087
c119.07	0.856	0.993	1.083	1.01	1.012	1.236	0.816	0.878	0.955
c119.09c	0.607	0.816	1.706	0.845	0.954	0.805	0.671	0.833	1.69
c119.10	0.765	1.034	1.552	0.758	0.716	0.547	0.795	1.051	1.644
c119.12	1.045	0.848	0.85	1.115	0.898	0.787	1.004	0.833	0.877
c119.15	0.922	1.007	1.004	0.877	0.818	0.76	0.897	1.025	1.122
c119.16c	1.177	1.042	0.693	1.13	0.936	1.067	1.183	1.06	0.669
c119.18	1.01	1.005	0.833	0.945	0.879	0.892	1.124	1.035	0.856
c1198.01	0.682	0.641	0.905	1.052	0.96	2.201	0.646	0.686	0.736
c1198.02	1.233	1.053	0.391	1.373	0.832	0.906	1.02	0.926	0.371
c1198.03c	1.26	1.11	0.84	1.193	0.973	0.987	1.096	1.014	0.901
c1198.05	1.013	1.012	0.895	0.881	0.778	0.591	1.072	0.987	0.903
c1198.06c	0.87	0.962	1.401	0.938	0.989	0.879	0.811	0.968	1.398
c1198.07c	1.238	0.79	0.545	1.53	1.067	1.364	1.238	0.787	0.571
c1198.07c.rc	1.131	1.761	0.984	1.39	1.676	1.309	1.54	1.232	1.247
c1198.08	0.993	1.024	0.958	0.913	0.872	0.746	1.037	1.072	1.048
c1198.10c	0.962	0.985	1.115	0.909	0.934	0.839	0.89	0.908	1.083
c11c11.01	0.73	0.967	1.086	0.868	1.109	0.936	0.702	0.971	0.971
c11c11.05	1.291	0.779	0.587	1.362	0.875	0.916	1.271	0.828	0.676
c11c11.06c	0.158	0.994	2.729	0.231	0.88	0.445	0.152	0.982	2.526
c11c11.12	1.161	1.363	1.488	1.127	1.158	1.373	0.945	1.134	1.378
c11d3.01c	0.399	0.471	1.381	0.624	0.686	2.835	0.381	0.505	1.23
c11d3.02c	0.959	1.035	1.38	0.928	0.721	0.646	1.106	1.138	1.532
c11d3.03c	1.172	1.155	0.775	1.232	1.455	2.203	1.109	1.284	1.217
c11d3.04c	1.003	1.179	0.894	0.743	0.918	0.575	1.065	1.173	0.921
c11d3.05	0.608	0.71	1.61	0.569	1.194	1.885	0.608	0.64	1.392
c11d3.06	0.929	1.019	1.125	0.956	1.035	1.427	0.917	1.1	1.017
c11d3.07c	0.733	0.854	1.1	0.919	1.172	1.609	0.706	0.877	1.168
c11d3.08c	0.72	0.826	1.303	0.955	1.083	1.415	0.703	0.899	1.141
c11d3.09	0.369	0.763	2.53	0.559	0.773	1.21	0.298	0.719	2.458
c11d3.10	1.142	1.154	1.091	1.077	1.37	1.605	0.991	1.234	1.013
c11d3.11c	0.725	0.876	0.918	1.063	1.275	1.639	0.676	0.827	0.853
c11d3.13	0.223	0.687	1.029	0.471	1.658	2.743	0.188	0.662	0.982
c11d3.14c	0.951	1.516	1.066	1.023	1.952	1.764	0.893	1.118	1.243
c11d3.15	1.131	1.221	0.803	1.134	1.111	1.485	0.999	0.985	0.725
c11d3.16c	0.945	0.89	0.691	1.13	1.057	1.443	0.9	0.954	0.717
c11d3.17	0.93	0.849	1.007	1.036	0.965	2.539	0.954	0.781	0.733
c11d3.18c	1.098	0.981	NA	1.177	1.219	1.461	1.033	0.997	0.999
c11e10.01	0.827	0.77	0.598	0.971	0.927	2.071	0.803	0.786	0.591
c11e10.03	1	1.055	1.476	1.281	1.354	1.812	0.992	1.148	1.109
c11e10.04	0.964	0.964	1.051	0.9	0.957	0.825	0.949	0.966	1.168
c11e10.05c	1.246	0.841	0.845	1.194	0.936	1.051	1.461	0.987	0.879
c11e10.06c	1.084	1.092	1.134	1.065	1.023	0.958	0.957	1.17	1.152
c11e10.07c	1.018	1.02	0.805	0.906	0.947	1.104	1.047	1.042	0.842
c11e3.01c	0.881	1.011	1.123	0.987	0.971	0.999	0.929	1.012	1.182
c11e3.02c	0.768	0.811	1.335	0.95	1.024	1.306	0.74	0.775	1.188
c11e3.03	0.928	1.054	0.897	0.949	1.009	0.886	0.934	0.957	0.728
c11e3.05	0.841	0.952	1.102	0.988	1.234	1.502	0.769	0.867	1.035
c11e3.07	0.884	1.029	1.354	1.082	1.036	1.253	0.91	0.963	1.5
c11e3.10	0.931	0.939	0.769	1.035	0.971	0.85	1.033	0.952	0.828
c11e3.10.rc	NA	NA	NA	NA	NA	NA	NA	NA	NA
c11e3.11c	1.163	0.889	0.803	1.331	1.049	1.269	1.074	0.82	0.81
c11e3.12	0.929	0.971	0.89	1.11	1.009	0.855	0.977	0.973	0.789
c11e3.13c	1.232	1.015	0.528	1.44	1.075	0.858	1.289	1.031	0.536
c11e3.14	0.377	0.984	2.127	0.567	1.114	0.912	0.453	0.918	1.994
c11g11.01	0.705	0.676	1.031	1.089	0.968	1.177	0.662	0.665	0.995
c11g11.03	1.428	1.244	0.431	0.971	0.695	0.468	1.454	1.354	0.449
c11g11.05	1.295	1.173	0.457	0.879	0.705	0.504	1.222	1.2	0.577
c11g7.01	1.276	0.858	0.789	1.236	0.97	1.051	1.397	0.86	0.814
c11g7.03	0.788	0.849	1.235	0.951	1.099	1.286	0.748	0.918	1.237
c11g7.05c	1.115	0.948	0.872	1.322	1.087	1.223	1.115	0.942	0.856
c11h11.01	0.933	1.038	1.242	0.995	1.047	0.939	0.843	0.993	1.192
c11h11.02c	0.988	1.029	0.555	1	1.107	0.819	1.062	0.999	0.544
c11h11.03c	1.075	1.007	0.679	1.028	0.933	0.853	1.12	1.1	0.749
c11h11.05c	1.045	1.013	1.033	0.994	0.898	1.125	0.862	0.979	1.09
c1215.01	0.917	0.914	0.853	0.992	1.036	1.052	0.95	0.926	0.824
c1215.02c	1.188	1.107	0.77	0.995	0.854	0.773	1.131	1.134	0.842
c1223.01	1.214	1.187	NA	0.965	0.979	0.95	1.183	1.014	0.985
c1223.04c	NA	1.342	NA	NA	NA	NA	NA	NA	NA
c1223.07c	0.916	0.954	1.178	0.749	0.69	0.583	1.023	1.055	1.357
c1223.09	0.486	0.395	0.402	1.128	1.078	4.174	0.508	0.428	0.249
c1223.10c	0.548	0.738	1.349	0.816	1.405	1.372	0.614	0.825	1.281
c1223.13	1.247	0.847	NA	1.309	1.534	1.841	NA	NA	1.542
c1223.14.a	1.025	1.141	0.68	0.794	0.673	0.385	1.465	1.509	1.061
c1235.03	0.578	0.858	1.45	0.725	1.001	0.913	0.63	0.844	1.518
c1235.04c	0.863	0.977	1.529	0.9	1.004	1.045	0.901	1.07	1.515
c1235.05c	1.091	NA	2.065	1.394	1.409	1.653	1.616	1.254	1.243
c1235.06	0.864	0.99	1.286	0.887	1.013	1.049	0.878	1.069	1.206
c1235.07	1.229	1.203	0.648	1.123	1.026	0.621	1.183	1.124	0.743
c1235.09	1.132	0.985	0.829	1.168	0.941	0.924	1.192	0.946	0.873
c1235.11	0.731	0.91	1.681	0.654	0.656	0.319	0.779	0.992	1.773
c1235.12c	1.416	1.596	1.442	1.26	1.445	1.409	1.248	1.389	1.426
c1250.01	0.934	0.955	1.173	1.106	0.997	1.327	0.919	0.855	1.103
c1250.02	1.117	1.714	1.395	1.227	1.413	1.407	0.985	1.334	1.329
c1250.04c	1.089	1.25	1.306	1.012	0.879	0.821	1.112	0.965	0.86
c1259.02c	1.325	1.396	1.038	1.093	0.809	0.814	1.39	1.098	0.945
c1259.04	0.947	0.996	1.142	0.929	0.844	0.741	0.947	1	1.152
c1259.05c	0.957	0.956	1.143	0.744	0.734	0.662	1.109	0.963	1.142
c1259.06	0.92	1.079	1.378	0.879	1.193	1.101	0.871	1.181	1.387
c1259.07	1.007	0.959	1.314	0.973	1.048	1.217	1.054	0.965	1.321
c1259.08	1.284	1.067	0.573	1.222	1.077	1.092	1.337	0.916	0.57
c1259.09c	0.683	0.867	2.092	0.616	0.61	0.535	0.707	0.838	2.123
c1259.10	1.007	0.94	1.356	0.918	0.81	0.78	1.037	1.034	1.488
c1259.11c	1.223	0.989	1.028	1.276	1.291	1.194	1.087	0.944	1.081
c1259.12c	0.774	1.054	1.356	1.045	1.47	1.493	0.744	0.96	0.986
c126.01c	1.15	1.002	1.023	0.977	0.914	0.846	1.024	1.035	0.798
c126.04c	0.768	0.763	0.987	0.894	1.236	1.649	0.701	0.8	0.927
c126.05c	0.954	1.16	0.803	1.006	1.064	0.929	0.939	0.972	NA
c126.06	0.719	0.863	1.231	0.876	1.021	1.285	0.738	0.822	1.183
c126.07c	0.823	0.882	0.884	1.05	1.267	1.664	0.81	0.817	1.04
c126.08c	1.08	0.912	0.948	1.075	1.062	1.008	1.025	0.912	0.987
c126.09	0.981	0.905	0.957	1.059	1.042	1.093	0.978	0.931	0.898
c126.11c	1.059	1.026	0.656	1.041	0.895	0.728	1.121	0.998	0.716
c126.12	0.971	1.041	0.775	0.907	0.801	0.653	1.018	1.048	0.83
c126.13c	1.109	1.108	0.87	0.899	0.823	0.501	1.111	1.087	1.004
c1271.01c	0.997	0.999	NA	1.6	1.272	1.768	0.934	0.934	0.678
c1271.03c	0.967	0.999	1.157	1.05	1.004	1.051	0.917	1.001	1.11
c1271.04c	1.05	1.161	0.998	0.843	0.781	0.479	1.096	1.145	1.088
c1271.05c	0.427	0.482	1.501	0.94	1.407	2.392	0.383	0.475	1.231
c1271.06c	NA	NA	NA	NA	NA	NA	NA	NA	NA
c1271.07c	0.405	0.563	1.958	0.775	0.823	1.44	0.419	0.695	2.075
c1271.08c	0.269	0.376	3.183	0.447	0.582	0.963	0.282	0.395	3.222
c1271.09	0.854	0.972	0.961	1.015	1.333	1.938	0.845	1.061	0.999
c1271.10c	1.088	1.181	1.239	0.763	0.771	0.406	1.105	1.161	1.256
c1271.11	1.014	1.07	0.932	0.907	0.985	0.901	1.091	1.076	0.892
c1271.13	1.01	1.005	1.161	0.755	0.774	0.62	1.024	1.091	1.261
c1271.14	0.99	0.963	0.859	1.05	0.906	1.351	1.063	1.006	0.787
c1271.15c	1.027	1.14	0.929	1.047	1.068	1.006	1.062	1.07	0.899
c1281.03c	0.98	1.029	1.035	1.035	0.946	0.886	1.002	1.041	1.08
c1281.04.a	0.497	0.779	1.291	0.922	1.359	2.262	0.436	0.631	0.841
c1281.05	1.074	0.909	1.157	0.966	0.888	0.878	0.925	0.886	1.123
c1281.06c	1.435	1.458	1.114	0.518	0.501	0.474	1.351	1.485	1.075
c1281.07c	0.354	0.38	0.543	0.51	1.763	4.528	0.34	0.382	0.468
c1289.01c	1.336	0.837	0.847	1.357	1.133	1.017	1.294	0.881	0.872
c1289.01c.rc	1.158	1.147	1.205	1.068	1.254	1.016	1.134	1.215	1.366
c1289.05c	0.9	0.885	0.827	0.937	0.887	0.912	0.965	0.903	0.905
c1289.06c	0.405	0.985	1.773	0.68	1.199	0.908	0.424	1.03	1.881
c1289.08	1.359	1.235	0.637	1.4	1.234	0.905	1.298	1.272	0.616
c1289.09	0.945	0.996	1.15	0.919	1.03	0.789	0.869	1.043	1.301
c1289.10c	0.956	0.922	1.057	1.155	1.035	1.174	0.987	1.008	1.1
c1289.12	1.018	1.016	1.11	0.936	1.053	0.737	1.059	1.088	1.201
c1289.13c	1.006	1.03	1.114	0.883	0.854	0.724	0.985	1.062	1.066
c1296.01c	0.879	0.993	0.978	1.021	1.067	1.161	0.892	0.942	0.949
c1296.04	0.762	1.068	1.458	0.826	1.129	0.887	0.681	1.02	1.441
c1296.05c	1.001	1.041	0.806	1.003	0.99	0.894	1.048	1.049	0.736
c1296.06	0.872	0.873	1.075	0.899	1.03	1.152	0.844	0.951	1.057
c12b10.01c	0.696	0.734	1.519	1.063	1.028	1.347	0.684	0.748	1.276
c12b10.02c	0.769	0.885	1.383	0.826	0.887	0.799	0.764	0.887	1.343
c12b10.03	1.006	0.877	1.148	1.109	1.062	1.139	0.962	0.96	1.02
c12b10.04	1.173	1.178	0.739	0.936	0.837	0.656	1.217	1.21	0.788
c12b10.05	0.952	1.042	1.429	1.049	1.066	1.262	0.922	0.966	0.982
c12b10.06c	0.87	0.94	1.421	0.942	0.881	0.883	1.081	1.011	1.159
c12b10.07	0.828	0.899	1.151	1.01	0.943	0.974	0.878	0.921	1.126
c12b10.08c	1.064	1.06	0.868	1.199	1.396	1.313	1.098	1.124	0.828
c12b10.09	1.08	1.124	0.789	0.963	0.844	0.675	1.186	1.205	0.854
c12b10.10	1.236	1.738	1.327	1.264	1.603	1.381	0.988	1.515	1.583
c12b10.13	0.762	0.738	1.286	1.07	1.081	1.365	0.741	0.788	1.2
c12b10.14c	1.142	0.896	0.857	1.177	1.125	1.471	1.196	0.906	0.764
c12b10.15c	1.116	0.976	0.756	1.178	1.335	1.414	1.109	0.962	0.707
c12b10.16c	0.894	0.938	1.139	1.049	1.066	1.259	0.932	0.93	1.047
c12c2.03c	0.747	0.821	1.263	0.877	1.02	1.23	0.802	0.893	1.318
c12c2.04	0.226	0.809	2.218	0.555	1.104	1.121	0.224	0.779	1.992
c12c2.05c	NA	NA	NA	NA	NA	NA	NA	NA	NA
c12c2.05c.rc	1.058	1.037	0.888	1.101	1.075	0.978	1.044	1.183	0.871
c12c2.06	0.962	0.968	0.932	0.854	0.849	0.805	0.921	1.005	1.033
c12c2.07c	1.125	1.16	0.897	0.761	0.706	0.365	1.198	1.166	0.957
c12c2.08	0.938	0.981	1.451	1.176	1.194	1.363	0.768	1.047	1.053
c12c2.09c	1.045	0.968	1.07	1.042	0.872	1.222	1.086	1.015	0.942
c12c2.11	0.859	0.942	1.162	1.064	1.197	1.15	0.83	0.937	1.206
c12c2.12c	0.596	0.971	1.508	0.792	0.973	0.863	0.613	0.988	1.462
c12c2.14c	NA	NA	NA	NA	NA	NA	NA	NA	NA
c12d12.05c	1.328	1.094	0.847	1.012	0.879	0.926	1.428	1.143	0.77
c12d12.06	1.067	1.13	0.722	0.918	0.927	0.774	1.079	1.146	0.739
c12d12.07c	0.828	0.835	0.682	0.977	1.183	1.274	0.822	0.869	0.716
c12d12.09	1.094	1.027	0.831	1.054	1.053	0.964	1.034	1.049	0.794
c12g12.02	1.394	1.191	0.357	0.928	0.782	0.458	1.487	1.235	0.43
c12g12.03	1.037	1.089	1.066	1.113	1.127	1.004	1.016	1.085	1.064
c12g12.05c	NA	NA	NA	NA	NA	NA	NA	NA	NA
c12g12.05c.rc	NA	NA	NA	NA	NA	NA	NA	NA	NA
c12g12.06c	1.239	1.134	0.491	1.151	0.986	0.652	1.273	1.143	0.543
c12g12.07c	0.954	1.003	1.019	0.991	1.01	0.853	1.017	1.004	1.12
c12g12.08	0.936	0.987	1.243	0.94	1.002	0.819	0.923	1.047	1.234
c12g12.09	1.11	0.916	0.835	1.217	1.207	1.318	1.12	0.93	0.879
c12g12.10	1.059	0.924	0.802	1.029	0.956	1.069	1.009	0.887	0.789
c12g12.11c	0.831	0.913	1.084	1.038	1.127	1.328	0.844	0.995	1.436
c12g12.12	0.705	0.865	1.399	0.762	1.216	1.432	0.645	0.767	1.277
c12g12.14c	0.897	0.945	1.221	0.978	0.989	0.958	0.897	0.892	1.172
c12g12.15	0.933	0.962	1.339	0.874	0.955	0.852	0.882	0.978	1.375
c12g12.16c	0.886	1.016	1.947	0.864	1.067	1.127	0.852	1.145	1.772
c1306.01c	1.246	1.18	1.183	0.721	0.616	0.698	1.222	1.131	1.085
c132.01c	NA	NA	NA	NA	NA	NA	NA	NA	NA
c132.02	1.129	1.199	0.847	1.029	1.026	0.975	1.142	1.248	0.915
c132.03	0.85	0.895	1.198	0.951	0.97	1.021	0.821	0.874	1.15
c132.04c	0.613	0.71	0.962	1.683	1.565	1.734	0.61	0.669	0.806
c1322.02	0.965	0.828	1.288	1.025	1.055	0.954	1.021	0.847	1.072
c1322.03	0.771	0.766	1.179	1.121	1.266	1.433	0.822	0.725	1.191
c1322.04	0.646	1.083	1.774	0.849	1.36	1.144	0.554	1.284	1.527
c1322.05c	1.274	1.768	1.664	1.389	1.897	1.848	1.043	1.614	2.016
c1322.06	1.141	1.152	0.856	1.193	1.163	1.213	1.025	1.044	0.887
c1322.07c	0.564	1.245	1.881	0.791	1.003	0.844	NA	0.949	1.614
c1322.08	0.202	1.198	2.266	0.415	1.539	0.753	0.206	1.178	2.229
c1322.09	0.831	0.946	0.919	1.139	1.163	1.137	0.874	0.925	0.974
c1322.09.rc	0.88	1.058	0.995	1.013	1.112	1.11	0.881	1.081	1.126
c1322.10	0.809	0.844	0.946	1.18	1.045	0.902	0.86	0.943	0.866
c1322.14c	1.226	0.994	0.708	1.036	0.832	1.014	1.213	1.023	0.759
c1322.16	0.902	0.971	1.12	0.825	0.886	0.727	0.873	1.004	1.192
c1327.01c	1.315	0.801	0.665	1.318	0.936	1.118	1.38	0.844	0.661
c1346.03	0.762	0.897	0.903	0.98	1.404	1.678	0.736	0.928	0.906
c1347.01c	0.861	0.893	1.415	0.881	0.908	1.551	0.829	0.93	1.203
c1347.04	0.911	1.001	0.994	0.929	0.947	0.726	0.891	1.02	1.028
c1347.05c	1.075	0.999	1.095	1.056	0.905	0.855	1.092	1.05	1.081
c1347.07	0.85	0.937	0.963	0.891	0.853	0.923	0.924	0.989	0.967
c1347.08c	1.142	0.965	0.911	1.119	0.868	1.05	1.057	0.878	0.855
c1347.09	1.096	0.909	0.946	1.111	0.976	1.015	1.053	0.941	0.787
c1347.11	0.976	0.71	0.778	0.802	0.738	2.118	0.993	0.745	0.728
c1347.12	1.157	1.293	0.704	NA	1.015	1.033	1.091	0.981	1.013
c1347.12.rc	NA	NA	NA	NA	NA	NA	NA	0.843	NA
c1347.13c	0.899	1.147	1.018	0.996	1.144	0.834	0.984	1.226	1.116
c1347.14c	0.91	0.727	0.824	0.903	0.739	2.111	0.993	0.755	0.71
c1348.01	0.42	0.734	1.244	0.645	1.042	0.678	0.68	1.25	2.03
c1348.02	0.46	0.55	1.072	0.95	0.928	0.998	0.72	1.024	2.197
c1348.02.rc	0.913	1.039	1.441	1.312	1.687	1.369	0.968	1.284	2.128
c1348.03	0.796	0.849	1.246	1.626	1.67	1.898	0.754	0.887	1.23
c1348.04	0.905	0.905	1.309	1.294	1.84	1.641	0.987	1.018	1.587
c1348.05	0.856	0.74	1.422	1.12	1.444	NA	0.883	1.081	1.399
c1348.06c	0.956	1.244	NA	1.453	1.286	1.491	1.23	1.235	1.822
c1348.07	0.528	0.678	1.403	0.71	1.089	0.828	0.822	1.334	1.62
c1348.08c	NA	NA	NA	1.201	1.484	NA	NA	NA	NA
c1348.09	1.27	1.047	1.366	0.912	1.718	1.627	1.133	1.346	1.225
c1348.10c	1.072	1.054	1.028	0.886	0.853	0.765	1.209	1.117	1.053
c1348.11	1.026	1.326	1.31	1.083	1.114	1.292	0.954	1.384	1.468
c1348.12	NA	NA	NA	NA	NA	NA	NA	NA	NA
c1348.13	1.108	1.372	0.903	1.195	1.28	0.78	1.123	1.4	0.967
c1348.14c	1.017	1.199	0.891	1.121	1.502	0.942	0.936	1.414	1.583
c139.01c	1.129	1.132	0.821	1.008	0.943	0.736	1.141	1.135	0.849
c139.02c	0.78	0.895	1.811	0.695	0.631	0.516	0.813	0.934	1.747
c139.03	0.866	0.935	1.191	0.967	1.176	1.266	0.933	0.99	1.12
c139.04c	0.94	0.845	1.069	1.069	1.108	1.625	0.841	0.857	0.959
c139.05	0.072	0.582	3.132	0.222	1.242	1.685	0.071	0.445	1.813
c1393.02c	0.824	0.928	1.099	1.005	1.02	1.091	0.794	0.888	1.079
c1393.04	1.13	0.919	1.239	1.097	1.189	1.443	0.936	0.955	0.956
c1393.05	1.103	1.076	1.074	1.145	1.234	1.513	1.036	0.992	0.982
c1393.06c	1.224	1.202	0.682	1.049	0.972	0.699	1.247	1.24	0.749
c1393.07c	1.077	1.161	NA	1.26	NA	NA	NA	0.996	2.524
c1393.08	1.432	1.322	0.369	1.104	0.663	0.71	1.624	1.288	0.416
c1393.08.rc	1.447	1.285	0.414	1.149	0.775	0.76	1.525	1.343	0.496
c1393.09c	1.095	1.073	0.656	0.935	0.868	0.596	1.086	1.124	0.783
c1393.11	1.191	1.008	1.05	1.051	0.975	0.89	1.116	1.037	1.129
c1393.12	0.292	0.392	2.428	0.464	0.844	2.278	0.267	0.386	1.668
c1393.13	NA	NA	NA	NA	NA	NA	NA	NA	NA
c1399.01c	0.547	0.373	0.477	0.808	1.392	3.991	0.509	0.347	0.458
c1399.02	1.298	0.768	0.491	1.053	0.714	1.747	1.51	0.895	0.524
c1399.04c	0.754	0.501	0.277	0.987	0.732	3.329	0.81	0.545	0.262
c1399.05c	0.847	0.777	0.85	1.048	1.033	2.444	0.878	0.758	0.77
c13a11.01c	1.035	0.775	0.875	1.175	1.021	1.21	1.052	0.865	0.789
c13a11.03	0.948	1.386	1.01	1.029	1.032	1.128	0.914	1.128	1.129
c13a11.04c	0.825	1.289	1.994	1.389	1.182	1.364	0.773	0.757	1.104
c13a11.05	1.071	1.001	1.189	0.952	1.136	1.089	0.939	0.901	1.204
c13a2.01c	0.933	0.902	0.93	0.942	0.89	0.812	1.052	0.874	0.969
c13a2.02	1.067	1.096	0.948	1.019	0.974	0.831	0.931	1.088	0.968
c13a2.03	1.429	0.957	0.657	0.986	0.838	0.674	1.429	0.941	0.638
c13b11.02c	0.939	1.022	1.115	1.062	1.11	1.376	0.92	1.054	1.208
c13b11.03c	1.241	1.277	0.859	1.247	1.145	0.835	1.194	1.18	1.075
c13c5.01c	0.617	0.823	1.25	0.84	1.242	1.327	0.623	0.801	1.32
c13c5.02	1.074	1.008	0.778	1.119	1.263	1.229	1.056	0.968	0.727
c13c5.04	0.221	0.539	1.955	0.423	1.015	2.282	0.206	0.477	1.447
c13c5.04.rc	0.564	0.79	1.862	0.71	1.205	2.314	0.523	0.62	1.589
c13c5.05c	0.836	0.907	0.849	1.173	1.094	1.081	0.86	0.879	0.832
c13c5.06c	0.593	0.985	1.614	0.738	0.97	1.084	0.52	0.96	1.57
c13d6.01	0.571	0.662	1.935	0.679	0.871	1.282	0.447	0.665	1.921
c13d6.03c	1.193	1.165	0.77	0.963	0.82	0.74	1.141	1.181	0.856
c13d6.04c	0.989	0.881	1.098	1.092	1.327	1.641	0.917	0.991	0.916
c13e7.01	1.111	1.041	0.796	1.1	1.125	1.03	1.032	0.988	0.776
c13e7.02	0.826	0.861	1.153	0.868	1.33	1.295	0.829	0.848	1.075
c13e7.03c	1.084	0.724	0.934	1.212	1.039	1.116	1.031	0.695	0.892
c13e7.04	1.065	1.152	1.213	0.69	0.68	0.568	1.125	1.116	1.225
c13e7.05	1.234	1.01	1.006	1.055	0.988	0.964	1.228	0.975	0.861
c13e7.06	1.218	1.494	NA	1.354	1.89	1.081	0.963	0.968	1.548
c13e7.07	1.005	1.044	0.769	0.93	0.943	0.85	1.029	1.038	0.809
c13e7.08c	0.89	0.969	1.085	0.89	0.908	0.812	0.837	0.99	1.271
c13e7.09	0.86	0.969	1.145	0.988	0.97	0.865	0.877	0.937	1.053
c13e7.09.rc	1.059	1.196	1.206	1.186	1.261	1.089	1.104	1.259	1.264
c13f5.03c	0.648	1.041	1.862	0.685	0.746	0.608	0.685	1.025	2.213
c13f5.04c	1.06	1.28	1.167	0.927	1.009	0.78	1.123	1.301	1.176
c13f5.05	0.808	1.069	1.612	0.864	1.142	0.828	0.83	1.042	1.537
c13f5.07c	0.413	0.755	1.548	1.149	1.288	1.747	NA	0.57	1.355
c13g1.01c	1.114	1.211	1.022	0.833	0.788	0.652	1.093	1.166	1.066
c13g1.02	0.854	0.936	1.187	0.87	0.926	1.094	0.837	0.905	1.105
c13g1.03c	0.922	0.959	1.087	0.908	0.935	0.854	0.918	0.967	1.08
c13g1.04c	1.152	1.245	0.555	0.918	0.725	0.532	1.251	1.283	0.686
c13g1.05	1.311	1.209	1.432	1.333	0.742	NA	0.98	0.978	NA
c13g1.06c	0.764	0.964	1.355	0.94	0.842	0.627	0.738	0.952	1.143
c13g1.07	1.014	1.038	1.168	0.974	0.859	0.728	1.068	1.012	1.236
c13g1.08c	1.236	1.129	0.853	1.005	0.929	0.963	1.174	1.092	0.832
c13g1.09	1.498	0.991	0.437	1.069	0.821	0.774	1.538	1.069	0.479
c13g1.10c	1.048	0.9	0.773	1.174	1.058	1.529	1.02	0.894	0.786
c13g1.12	1.419	0.866	0.545	1.301	0.829	0.716	1.278	0.861	0.551
c13g1.14c	0.964	0.983	0.935	0.83	0.834	0.764	0.94	0.94	0.999
c13g1.15c	1.14	1.197	NA	1.23	1.065	NA	1.163	1.303	1.077
c13g6.03	1.299	1.03	0.722	1.213	0.985	0.976	1.231	0.929	0.59
c13g6.05c	0.837	1.016	1.247	0.917	0.859	0.83	0.841	1.124	1.158
c13g6.06c	1.235	1.247	0.866	1.179	1.085	1.006	1.17	1.39	0.832
c13g6.08	1.207	1.546	NA	NA	NA	NA	NA	NA	1.04
c13g6.09	1.108	1.138	0.813	0.965	0.82	0.76	1.111	1.212	0.791
c13g6.10c	1.488	0.896	0.276	1.455	0.855	0.783	1.444	0.881	0.301
c13g6.11c	0.87	1.036	1.313	0.825	0.83	0.674	0.902	0.994	1.326
c13g7.02c.b	0.47	1.008	1.834	0.691	1.254	0.713	0.465	0.976	1.836
c13g7.03	0.78	1.031	1.451	0.85	0.999	0.794	0.836	1.039	1.554
c13g7.04c	1.207	0.752	0.61	1.521	0.979	1.313	1.222	0.744	0.585
c13g7.05	0.54	1.29	1.686	0.625	1.286	0.581	0.537	1.264	1.6
c13g7.06	0.767	0.953	1.332	0.85	1.045	0.871	0.753	0.886	1.304
c13g7.07	1.008	1.11	0.776	1.118	1.115	1.088	0.994	1.089	0.839
c13g7.09c	1.012	0.82	1.091	1.05	1.06	0.92	1.052	0.871	1.031
c13g7.10	0.967	0.864	0.948	1.037	1.02	1.168	0.912	0.868	0.948
c13g7.11	0.899	0.962	1.423	0.873	0.908	1.026	0.858	0.963	1.329
c13g7.12c	0.92	1.016	1.353	0.791	0.903	0.673	0.818	1.038	1.481
c13g7.13c	1.745	0.591	0.447	1.186	0.847	1.445	1.855	0.619	0.382
c140.03	0.758	0.808	0.766	0.96	1.297	1.746	0.692	0.76	0.738
c140.04	0.97	0.951	1	1.028	1.089	0.947	0.918	0.948	1.012
c140.05	1.595	1.243	0.793	1.225	1.214	0.867	1.412	1.164	0.874
c1420.01c	0.927	0.987	1.116	0.853	0.89	0.822	0.962	1.003	1.186
c1420.04c	0.98	1.006	0.912	0.912	0.8	0.89	1.039	1.022	1
c144.01	1.309	1.112	0.441	1.001	0.826	0.564	1.651	1.179	0.568
c144.02	0.961	0.963	0.92	1.113	1.148	1.069	0.974	0.962	0.933
c144.05	1.076	0.94	0.768	1.138	1.045	1.405	1.004	0.917	0.746
c144.07c	1.061	1.034	0.866	1.015	1.041	0.91	1.098	1.094	0.879
c144.08	0.917	0.878	0.995	0.912	0.865	1.028	0.918	0.894	0.974
c144.09c	1.048	1.025	1.098	0.946	0.926	0.959	1.034	1.168	1.022
c144.10c	0.767	0.895	1.291	1.024	1.055	1.071	0.746	0.912	1.345
c144.12	1.349	1.323	0.707	1.019	0.972	0.467	1.406	1.405	0.795
c144.15c	1.039	0.888	0.748	1.023	0.995	1.102	1.011	0.831	0.716
c144.16	0.784	0.914	1.212	0.859	0.97	1.021	0.835	0.921	1.219
c144.17c	0.847	0.887	0.914	1.113	1.137	1.463	0.834	0.828	0.846
c144.18	0.923	0.969	1.1	0.934	0.988	1.029	0.929	0.952	1.123
c1442.02	1.01	0.921	0.731	1.132	1.04	1.257	0.971	0.978	0.842
c1442.03	1.12	0.967	1.011	0.813	0.762	0.894	1.219	1.046	1.029
c1442.04c	0.46	1.258	NA	0.704	1.143	NA	1.055	1.112	1.991
c1442.05c	0.81	0.937	NA	0.614	0.731	NA	0.791	1.004	1.856
c1442.06	0.708	0.791	0.984	0.864	1.008	1.461	0.718	0.771	1.085
c1442.07c	NA	0.977	NA	NA	1.586	NA	NA	NA	2.138
c1442.08c	0.95	1.098	0.983	0.846	0.788	0.686	1.05	1.078	0.965
c1442.09	1.034	1.048	1.06	0.931	0.834	0.664	1.106	1.042	1.188
c1442.11c	NA	NA	NA	NA	NA	NA	NA	NA	NA
c1442.12	0.856	1.1	1.268	0.79	0.82	0.686	0.851	1.039	1.332
c1442.13c	1.014	0.993	NA	1.006	0.884	0.993	1.213	0.888	NA
c1442.14c	NA	NA	NA	NA	NA	NA	NA	0.674	NA
c1442.15c	1.164	1.256	1.168	1.215	1.429	1.563	0.951	1.164	1.526
c1442.17c	0.815	0.839	1.165	1.047	1.146	1.22	0.826	0.854	1.212
c145.02	0.861	1.065	1.018	0.879	0.942	0.589	0.85	1.03	1.13
c145.03	0.915	0.981	0.712	1.174	1.098	1.188	1.003	1.068	0.669
c1450.01c	0.59	0.547	1.061	0.941	0.866	1.628	0.545	0.529	1.046
c1450.03	1.209	1.09	0.429	1.046	0.693	0.605	1.339	1.17	0.515
c1450.05c	0.811	0.755	1.957	0.922	1.031	1.325	0.869	0.89	1.701
c1450.06c	1.257	1.073	NA	1.068	NA	NA	1.547	NA	NA
c1450.07c	NA	0.912	NA	1.056	0.923	NA	NA	NA	1.627
c1450.09c	1.011	1.121	1.448	1.01	1.408	1.105	0.912	0.698	1.104
c1450.10c	1.272	1.222	NA	0.879	NA	NA	1.912	1.488	NA
c1450.12	NA	NA	NA	NA	NA	NA	NA	NA	NA
c1450.13c	0.414	0.511	1.54	0.503	0.774	2.813	0.437	0.501	1.238
c1450.14c	0.962	0.983	NA	1.238	1.267	1.435	1.093	1.027	1.202
c1450.15	0.989	1.028	1.297	1.08	1.038	1.583	1.054	1.003	1.161
c1450.16c	0.873	1.577	NA	0.541	0.995	NA	NA	1.452	1.344
c146.01	0.778	0.908	1.39	1.001	1.081	1.359	0.782	0.889	1.429
c146.02	1.137	1.255	1.435	1.201	1.311	1.319	1.219	1.024	1.367
c146.04	0.673	0.76	1.438	0.898	0.926	1.147	0.668	0.72	1.302
c146.05c	0.871	1.064	1.059	0.905	1.038	0.996	0.847	1.071	1.118
c146.06c	1.164	1.26	1.56	1.209	1.615	1.241	1.404	1.278	1.431
c146.08c	0.946	1.014	0.9	0.886	0.913	0.661	1.033	1.041	1.068
c146.09c	0.82	1.004	1.22	1.063	1.048	1.027	0.777	0.931	1.262
c146.10	1.092	0.848	NA	0.931	1.147	NA	0.949	0.979	2.361
c146.11c	1.098	1.174	2.101	1.012	1.506	1.019	NA	1.219	2.208
c146.12	NA	NA	NA	NA	NA	NA	NA	NA	NA
c146.13c	0.908	0.951	1.101	1.006	1.049	1.132	0.889	0.964	1.06
c1486.02c	1.014	0.951	NA	0.952	0.827	0.748	1.043	0.881	NA
c1486.03c	0.829	1.161	NA	0.987	1.349	NA	0.926	0.917	1.824
c1486.05	1.071	0.922	0.884	1.03	0.898	0.879	1.032	0.98	0.835
c1486.06	1.029	0.996	0.839	1.045	0.89	0.854	1.153	1.043	0.91
c1486.07c	0.967	0.974	1.178	0.803	0.826	0.66	1.155	1.032	1.206
c1486.08	0.989	0.998	0.858	0.943	0.93	0.812	0.977	0.991	0.827
c1486.09	1.366	1.2	0.383	0.932	0.717	0.644	1.474	1.187	0.594
c1494.02c	1.13	1.12	0.851	0.954	0.927	0.567	1.104	1.16	0.955
c1494.03	0.641	1.588	NA	NA	0.779	NA	NA	0.858	2.02
c1494.04c	NA	NA	NA	NA	0.991	NA	NA	NA	NA
c1494.05c	1.164	1.096	1.152	0.933	0.922	0.729	1.099	1.109	1.049
c1494.06c	1.136	1.347	0.629	0.933	0.931	0.82	1.074	1.156	0.801
c1494.07	1.21	1.058	0.776	1.014	0.934	0.865	1.199	0.94	0.768
c1494.08c	0.592	1.009	1.628	0.669	1.117	0.76	0.612	1.015	1.558
c1494.09c	0.802	1.059	1.515	0.901	1.166	1.054	0.762	0.945	1.32
c14c4.01c	0.871	0.763	1.446	1.461	1.508	2.9	0.74	0.786	1.191
c14c4.05c	NA	NA	NA	NA	NA	NA	NA	NA	NA
c14c4.06c	0.793	0.897	1.273	0.907	1.165	1.197	0.71	0.927	1.282
c14c4.07	0.556	0.607	1.376	1.006	1.569	2.027	0.64	0.725	1.815
c14c4.08	NA	NA	NA	NA	NA	NA	NA	NA	NA
c14c4.09.b	1.673	0.806	0.34	1.364	0.868	0.442	1.765	0.794	0.348
c14c4.10c	0.774	0.901	1.046	1.144	1.289	1.517	0.859	0.917	0.831
c14c4.11	1.195	1.061	0.62	0.984	0.816	0.942	1.155	1.126	0.734
c14c4.12c	1.612	0.825	0.603	1.33	0.802	0.835	1.663	0.77	0.627
c14c4.16	NA	NA	NA	NA	NA	NA	NA	NA	NA
c14c8.02	1.322	1.246	0.648	1.132	0.986	0.855	1.196	1.336	0.743
c14c8.03	1.025	1.135	1.038	0.878	0.834	0.577	1.056	1.162	1.08
c14c8.04	1.071	1.157	1.113	0.963	0.861	0.575	1.09	1.143	1.212
c14c8.08c	0.823	1.011	1.056	1.097	1.083	1.23	0.873	0.947	1.174
c14c8.09c	1.128	0.977	1.292	1.127	1.125	1.446	1.004	1.046	1.217
c14c8.10	0.955	0.955	1.217	1.044	0.939	0.907	0.991	0.959	1.229
c14c8.11c	NA	1.45	NA	1.533	1.055	1.509	1.032	1.09	0.837
c14c8.13	1.23	1.371	0.931	1.215	0.985	1.1	1.137	1.248	0.948
c14c8.15	0.984	1.277	1.72	1.03	1.095	0.991	1.074	1.17	1.603
c14c8.16c	1.003	1.06	1.321	0.848	0.824	0.72	0.991	1.089	1.314
c14c8.17c	1.11	1.077	1.295	1.278	1.1	1.08	1.065	1.145	1.28
c14c8.18c	0.995	1.085	0.893	0.925	0.859	0.693	1.031	1.071	0.992
c14f5.01	1.228	1.099	0.705	1.094	0.945	0.865	1.172	1.161	0.698
c14f5.02	0.88	0.926	0.925	0.984	1.02	1.032	1.048	0.95	0.906
c14f5.06	1.218	1.258	0.476	0.968	0.833	0.303	1.163	1.254	0.588
c14f5.07	0.958	0.866	1.069	0.913	0.936	1.223	1.032	0.889	0.988
c14f5.10c	0.357	0.841	1.896	0.666	1.281	1.053	0.365	0.798	1.846
c14f5.11c	0.674	0.744	1.171	0.976	1.254	1.978	0.666	0.794	1.088
c14f5.13c	0.589	0.84	1.657	0.677	1.066	1.308	0.546	0.812	1.663
c14g10.03c	0.689	0.776	1.26	0.851	0.931	1.144	0.699	0.791	1.301
c14g10.04	0.799	0.893	1.324	0.946	0.99	1.111	0.805	0.922	1.502
c14g10.04.rc	0.955	1.037	1.328	1.024	1.17	1.209	0.905	1.054	1.502
c1527.03	1.298	1.118	0.469	1.024	0.789	0.653	1.322	1.167	0.497
c1539.01c	0.843	1	1.222	0.877	0.951	0.876	0.859	0.998	1.202
c1539.02	1.042	1.184	1.478	1.19	1.384	1.531	0.775	1.364	1.547
c1539.04	0.502	0.851	1.889	0.663	1.085	1.272	0.545	0.862	1.863
c1539.05	1.152	1.165	0.963	1.079	1.134	1.043	1.092	1.167	0.97
c1539.06	0.796	0.854	1.024	0.798	0.848	0.983	0.839	0.845	1.005
c1539.07c	0.605	0.77	0.961	0.718	1.287	2.693	0.636	0.767	0.872
c1539.08	1.036	0.903	0.85	0.9	0.915	0.807	1.052	0.928	0.943
c1539.10	1.339	1.363	0.433	0.95	0.855	0.667	1.459	1.392	0.563
c1556.01c	0.756	0.747	0.884	0.988	1.013	1.562	0.793	0.796	0.817
c1556.02c	1.354	1.331	0.789	1.044	0.952	0.449	1.275	1.289	0.792
c1556.05c	1.075	1.047	0.559	0.885	0.955	0.664	1.233	1.088	0.739
c1556.06b	1.103	NA	NA	1.038	NA	NA	1.029	1.008	NA
c1565.01	0.892	0.901	0.935	1.057	0.899	1.4	0.95	0.805	0.92
c1565.02c	1.07	0.849	0.931	0.994	0.952	1.181	1.06	0.929	0.759
c1565.03	NA	NA	NA	NA	NA	NA	NA	NA	NA
c1565.05	1.268	1.226	0.574	0.977	0.742	0.657	1.36	1.229	0.647
c1565.07c	0.799	0.835	1.087	1.06	1.315	1.399	0.8	0.838	0.873
c15a10.01	0.56	0.832	2.042	0.763	0.873	0.849	0.595	0.852	1.958
c15a10.02	0.983	0.988	0.773	1.07	1.184	1.157	0.999	0.965	0.757
c15a10.05c	0.401	0.665	1.786	0.787	1.051	2.132	0.375	0.641	1.481
c15a10.06	0.959	0.982	0.89	1.174	1.101	1.529	1.034	0.922	0.839
c15a10.07	0.959	0.732	1.638	1.224	1.318	0.947	0.924	0.763	1.349
c15a10.09c	1.224	0.934	0.519	1.562	1.074	1.11	1.296	1.006	0.481
c15a10.10	0.744	NA	1.401	1.577	1.625	2.357	0.809	1.412	1.356
c15a10.11	1.12	0.997	0.885	1.133	1.137	1.257	0.984	0.981	0.793
c15a10.12c	0.854	0.867	1.173	0.933	1.042	1.042	0.811	0.861	1.098
c15a10.13	1.256	1.392	0.965	1.052	1.026	0.979	1.209	1.212	0.92
c15a10.15	1.126	0.96	0.957	1.116	0.964	1.004	1.136	0.949	0.955
c15c4.02	1.128	1.123	1.098	0.999	1.012	0.816	1.085	1.168	1.197
c15c4.03	0.932	1.083	1.308	1.046	1.039	1.081	0.931	1.027	1.131
c15c4.04c	1.404	1.165	0.945	0.832	0.932	0.594	1.266	1.167	1.102
c15c4.05	1.159	0.979	0.649	1.152	0.937	0.614	1.245	0.954	0.619
c15c4.05.rc	1.211	1.378	2.044	1.333	1.536	NA	1.061	1.417	1.637
c15d4.02	1.007	1.005	0.912	1.349	1.133	1.331	1.142	1.04	0.836
c15d4.05	0.914	1.115	0.945	0.987	1.149	0.931	0.983	1.15	0.879
c15d4.06	1.144	1.165	0.897	1.077	1.114	0.882	1.143	1.131	0.853
c15d4.08c	0.883	0.983	1.392	1.093	1.217	1.411	0.813	0.921	1.172
c15d4.09c	0.877	1.054	1.467	0.991	0.959	0.906	0.887	1.043	1.417
c15d4.10c	1.061	0.954	1.013	1.084	1.021	0.92	1.112	0.954	0.843
c15d4.11c	0.835	0.974	1.25	1.081	1.123	1.317	0.763	0.846	1.214
c15d4.12c	0.68	1.129	1.673	0.979	1.247	1.118	0.656	1.027	1.616
c15d4.13c	0.829	0.965	1.283	0.834	0.926	1.103	0.782	0.973	1.198
c15e1.02c	0.247	0.323	2.813	0.465	0.588	2.091	0.193	0.316	1.875
c15e1.04	0.722	0.923	1.502	0.859	1.005	1.149	0.698	0.869	1.49
c15e1.05c	0.96	0.955	1.223	1.006	0.908	0.86	1.025	0.919	1.017
c15e1.07c	1.087	NA	NA	1.312	1.26	NA	NA	1.001	NA
c15e1.08	0.949	1.084	1.033	0.816	0.804	0.475	1.133	1.115	1.113
c15e1.09	0.858	0.978	1.003	0.901	0.963	0.837	0.877	1.042	1.017
c15f9.01c	0.952	1.055	0.922	0.99	1.27	1.391	0.823	1.206	0.883
c15f9.02	0.889	0.96	1.042	0.867	0.826	0.82	0.913	0.997	1.103
c15f9.02.rc	1.099	1.277	1.439	0.858	1.165	1.237	1.108	1.114	1.553
c15f9.03c	0.994	1.011	0.903	0.856	0.862	0.658	1.094	1.032	0.936
c16.03c	0.999	1.11	0.908	0.931	0.891	0.76	1.059	1.165	0.925
c16.04	1.368	1.042	0.389	1.198	0.938	1.034	1.282	1.139	0.421
c16.05c	1.256	0.786	0.421	1.563	0.885	1.277	1.216	0.839	0.411
c1604.02c	1.02	0.85	0.909	0.908	1.024	0.964	1.01	0.847	0.862
c1604.02c.rc	0.946	1.037	0.833	0.94	1.023	1.03	1.046	0.953	1.02
c1604.03c	0.87	0.852	0.791	0.968	1.08	1.405	0.834	0.862	0.678
c1604.04	1	1.09	0.832	1.02	1.129	0.987	0.98	1.159	0.815
c1604.06c	1.177	1.23	0.562	0.975	0.701	0.546	1.221	1.243	0.729
c1604.07	0.989	1.056	1.354	0.626	0.625	0.655	0.991	1.055	1.33
c1604.08c	0.941	1.018	1.02	0.934	1.032	0.882	0.894	0.978	1
c1604.09c	1.257	1.217	0.513	1.054	0.888	0.76	1.321	1.151	0.59
c1604.10	0.957	0.96	0.762	0.913	0.982	0.944	1.074	0.976	0.71
c1604.11	1.054	1.06	1.527	0.7	0.698	0.727	1.059	1.058	1.503
c1604.12	1.005	0.874	0.995	1.109	1.023	1.027	1.002	0.905	0.941
c1604.13c	1.015	0.974	0.989	0.867	0.837	0.644	1.109	1.026	1.016
c1604.15	1.108	0.789	0.919	1.059	0.97	1.145	1.11	0.787	0.854
c1604.16c	0.867	0.88	0.831	1.041	0.983	1.331	0.875	0.808	0.874
c1604.17c	1.185	1.114	0.854	1.179	1.291	1.197	1.155	1.245	0.739
c1604.18c	1.169	1.3	1.524	1.293	1.343	1.29	1.09	1.167	0.708
c1604.19c	0.94	0.985	1.073	1.074	1.315	1.53	0.907	0.969	0.929
c1610.01	0.944	1.094	1.024	1.012	0.971	0.806	0.999	1.051	0.953
c1610.02c	0.967	0.988	1.034	0.981	0.921	0.834	1.039	0.998	0.967
c1610.04	0.899	1.058	1.384	0.8	0.841	0.796	0.937	1.118	1.217
c162.01c	1.063	1.2	0.701	1.12	1.129	0.907	1.102	1.252	0.754
c162.02c	0.983	1.35	NA	0.859	1.168	1.155	0.98	1.307	1.392
c162.03	1.067	1.215	1.202	0.964	0.964	0.975	0.816	1.379	1.519
c162.05	0.868	0.969	1.15	1.045	1.006	1.085	0.864	0.939	1.125
c162.06c	0.793	0.89	1.206	0.96	1.087	1.202	0.702	0.873	1.134
c162.07	1.054	0.851	0.768	1.234	1.064	1.497	1.035	0.811	0.711
c162.08c	0.852	0.77	0.933	0.996	1.034	1.282	0.819	0.777	0.934
c162.10	1.127	1.244	0.837	1.045	1.073	0.861	1.245	1.101	0.836
c162.11c	1.21	1.04	0.666	0.952	0.757	1.154	1.222	1.146	0.494
c162.12	1.038	0.948	0.796	1.054	0.892	1.163	1.13	0.884	0.769
c1620.03	0.647	0.727	1.321	0.818	1.639	2.136	0.685	0.675	0.962
c1620.04c	0.852	0.986	NA	0.843	1.467	1.678	NA	0.954	NA
c1620.05	1.097	1.032	0.694	1.018	0.921	0.947	1.063	1.04	0.761
c1620.06c	1.082	1.2	0.861	1.024	1.089	1.392	1.009	1.052	0.983
c1620.07c	0.798	0.975	1.151	0.964	0.99	1.212	0.872	1.004	1.125
c1620.08	1.125	1.493	1.898	0.958	1.073	1.434	0.987	1.083	1.278
c1620.09c	0.703	0.85	1.417	0.908	1.049	1.153	0.771	0.766	1.346
c1620.10	0.938	0.915	1.01	0.97	1.068	1.128	0.882	0.978	0.863
c1620.11	1.053	0.936	0.975	1.109	1.022	1.147	0.964	1.041	0.909
c1620.12c	0.961	0.838	0.909	1.177	0.922	1.148	0.885	0.824	0.951
c1620.13	1.142	0.982	0.838	1.182	1.158	1.253	1.149	1.224	0.891
c1635.01	0.633	0.771	1.124	1.037	1.128	1.295	0.615	0.757	1.028
c1639.01c	0.89	0.989	1.464	0.851	0.826	0.576	0.863	0.934	1.298
c1652.01	0.703	0.945	1.086	0.86	1.375	2.151	0.671	0.969	0.973
c167.01	1.089	0.92	0.919	1.101	1.165	1.442	1.056	0.924	0.861
c167.04	0.859	0.991	1.082	0.783	0.845	1.062	0.998	1.042	1.089
c167.05	0.852	0.861	1.512	1.108	1.202	1.789	0.759	0.968	1.223
c167.06c	0.246	0.839	2.221	0.458	0.967	0.973	0.229	0.814	2.068
c167.07c	0.472	0.685	1.6	0.91	1.34	2.14	0.502	0.679	1.65
c1672.01	0.938	0.901	1.056	0.915	0.783	0.875	0.942	0.87	0.996
c1672.01.rc	1.005	1.031	1.145	1.052	0.969	1.009	1.002	1.047	1.114
c1672.03c	0.678	0.828	1.448	1.103	0.883	0.982	0.759	0.92	1.654
c1672.04c	1.01	0.977	0.771	1.014	0.998	1.026	0.987	0.974	0.807
c1672.05c	1.158	1.199	0.887	0.94	0.859	0.661	1.249	1.148	1.008
c1672.06c	0.992	0.896	1.102	1.36	1.247	1.775	1.059	0.799	1.011
c1672.07	1.327	1.139	0.612	1.031	0.742	0.671	1.329	1.177	0.613
c1672.09	1.078	1.028	1.199	0.908	0.934	0.881	1.063	1.025	1.133
c1672.10	1.06	1.032	0.876	1.191	0.899	1.103	1.157	0.96	1.067
c1672.11c	1.204	1.054	1.15	0.981	0.93	1.007	1.16	0.997	1.1
c1672.12c	0.825	0.853	1.105	0.962	0.968	1.152	0.822	0.906	1.088
c1677.01c	0.367	0.395	0.741	0.795	1.817	3.974	0.338	0.413	0.466
c1677.02	0.948	0.921	0.879	0.875	0.908	0.835	1.001	0.907	0.953
c1677.03c	1.14	1.074	0.96	0.966	0.853	0.778	1.145	1.068	0.996
c1682.01	1.034	1.048	0.966	0.937	0.932	0.713	1.026	1.032	0.997
c1682.03c	1.118	0.989	0.965	1.257	1.047	1.103	1.12	1.019	0.973
c1682.04	0.964	1.019	0.876	0.9	0.845	0.782	0.945	0.967	0.877
c1682.05c	NA	NA	NA	NA	NA	NA	NA	NA	NA
c1682.06	0.892	0.789	1.209	1.036	0.885	0.977	0.959	0.781	1.169
c1682.08c	0.879	1.015	1.591	0.879	0.792	0.661	0.943	1.11	1.536
c1682.09c	1.103	1.205	1.422	0.938	0.809	0.679	1.126	1.249	1.405
c1682.11c	0.689	0.636	1.506	1.064	1.169	1.712	0.71	0.607	1.271
c1682.12c	1.406	0.922	0.566	1.158	0.986	0.769	1.447	1.004	0.599
c1682.13	1.373	1.09	0.451	1.118	0.784	0.724	1.378	1.174	0.407
c1682.15	0.908	1.095	1.614	1.077	1.112	1.068	0.934	1.041	1.409
c1683.01	1.018	1.083	0.895	0.939	0.98	0.812	0.935	1.131	0.99
c1683.02	0.733	0.925	1.059	0.889	1.182	1.35	0.84	0.931	1.085
c1683.03c	0.682	0.832	1.197	0.658	1.103	1.417	0.812	0.892	1.244
c1683.04	0.637	0.944	1.412	0.785	1.015	1.052	0.602	0.997	1.718
c1683.05	1.003	0.789	0.405	0.856	0.814	2.849	1.175	0.847	0.421
c1683.06c	0.318	0.351	0.508	0.723	0.665	5.114	0.326	0.372	0.555
c1683.07	0.697	0.63	0.831	0.967	1.12	2.405	0.716	0.672	0.719
c1683.10c	1.418	1.247	0.27	1.263	0.887	0.295	1.347	1.262	0.325
c1683.11c	1.094	0.933	0.714	1.181	1.016	1.476	1.085	0.926	0.73
c1683.12	0.73	0.803	0.662	1.088	1.043	1.816	0.874	0.825	0.649
c1683.13c	0.798	0.86	0.886	1.031	0.878	1.44	0.849	0.865	1.003
c1685.03	1.02	1.092	0.954	1.04	1.089	1.037	0.999	1.054	0.996
c1685.04	1.055	1.097	0.997	1.131	1.23	1.195	1.004	1.04	0.823
c1685.05	NA	NA	NA	1.088	1.081	NA	NA	NA	NA
c1685.07c	0.994	1.149	1.385	1.023	0.967	0.964	0.904	1.081	1.339
c1685.08	0.784	0.817	1.169	0.931	0.947	1.197	0.807	0.854	1.185
c1685.11	1.04	0.915	0.676	1.061	0.828	0.954	1.083	0.889	0.682
c1685.11.rc	1.225	1.081	1.333	1.192	1.172	1.231	1.05	1.111	0.935
c1685.12c	0.984	NA	1.698	1.052	1.827	1.361	0.53	1.175	1.314
c1685.13	0.26	1.22	1.294	0.719	1.738	1.05	0.218	1.094	1.192
c1685.13.rc	0.316	1.39	1.672	0.8	1.862	1.192	0.261	1.224	1.336
c1685.14c	0.508	0.685	0.997	0.775	1.743	2.112	0.459	0.669	0.917
c1685.16	NA	NA	NA	NA	NA	NA	NA	NA	NA
c1687.02	1.222	1.478	NA	0.992	1.094	1.474	0.935	0.971	1.206
c1687.04	0.971	1.057	0.969	1.007	0.844	0.809	1.006	1.027	1.035
c1687.05	0.972	0.771	2.548	1.013	0.981	1.378	0.927	0.955	1.406
c1687.07	0.562	0.745	1.619	0.848	1.232	1.506	0.527	0.702	1.475
c1687.08	0.599	0.692	1.43	0.899	1.27	1.398	0.609	0.682	1.326
c1687.09	0.756	0.808	1.305	1.032	1.086	1.294	0.751	0.763	1.273
c1687.10	1.429	1.03	NA	1.222	0.936	0.882	1.411	1.017	0.45
c1687.12c	0.863	0.912	1.2	0.861	0.859	0.848	0.867	0.933	1.194
c1687.14c	0.468	0.751	1.694	0.723	1.042	1.07	0.404	0.777	1.835
c1687.16c	1.293	1.086	0.76	1.229	0.898	0.756	1.267	1.007	0.858
c1687.17c	NA	NA	NA	NA	NA	NA	NA	NA	NA
c1687.18c	1.067	0.997	0.673	1.144	1.007	1.203	1.019	0.98	0.628
c1687.19c	1.29	1.182	0.545	1.099	0.847	0.756	1.299	1.132	0.552
c1687.23c	0.984	NA	NA	1.128	NA	NA	NA	1.226	1.616
c16a10.01	0.289	1.098	2.145	0.614	1.324	1.072	0.26	1.077	1.941
c16a10.02	1.027	1.063	0.893	1	0.89	0.85	1.069	1.03	0.967
c16a10.04	1.072	0.958	0.646	1.23	1.098	0.899	1.055	0.969	0.691
c16a10.04.rc	NA	NA	NA	NA	NA	NA	NA	NA	NA
c16a10.05c	0.761	0.819	1.509	0.89	0.952	0.923	0.705	0.811	1.491
c16a10.06c	0.877	0.976	0.997	1.051	1.067	1.072	0.899	1.028	0.984
c16a11.01	NA	1.194	NA	0.652	1.296	NA	NA	0.935	1.942
c16a11.02	1.357	1.147	0.618	1.11	0.859	0.797	1.373	1.188	0.619
c16a11.03c	NA	NA	NA	NA	NA	NA	NA	NA	NA
c16a11.04	1.199	0.853	0.872	1.312	1.038	1.345	1.16	0.862	0.749
c16a11.06c	1.159	1.141	0.899	1.146	1.053	1.018	1.129	1.126	0.835
c16a11.07	0.981	0.899	1.345	1.109	1.16	1.299	1.034	1.084	1.036
c16a11.08	NA	NA	NA	NA	NA	NA	NA	NA	NA
c16a11.09c	NA	NA	NA	NA	NA	NA	NA	NA	NA
c16a11.10c	1.095	1.091	0.655	1.011	0.874	0.353	1.122	1.109	0.771
c16a11.11	1.035	1.002	0.856	1.101	0.964	0.785	1.077	0.986	0.864
c16a11.12c	1.12	1.235	0.927	0.973	1.055	0.891	1.078	1.27	0.955
c16a11.14	0.99	0.873	1.014	1.087	0.966	1.033	1.067	0.932	1.024
c16a11.15c	0.206	0.439	2.362	0.458	0.947	1.707	0.207	0.403	1.866
c16a11.16c	0.82	1.061	1.323	1.016	1	0.967	0.887	1.029	1.175
c16a3.02c	0.156	0.514	1.563	0.575	1.776	2.095	0.153	0.501	1.418
c16a3.03c	1.093	0.853	1.197	0.911	0.837	0.733	1.042	0.849	1.042
c16a3.03c.rc	1.138	0.986	1.322	1.216	1.198	1.06	1.181	0.914	1.084
c16a3.04	0.959	0.955	1.228	0.864	0.899	0.683	0.988	1.038	1.245
c16a3.06	1.018	0.992	0.954	1.171	0.936	1.107	1.03	0.984	0.847
c16a3.07c	1.016	0.927	0.84	1.09	0.995	1.075	1.031	0.893	0.757
c16a3.07c.rc	1.018	1.297	1.003	1.088	1.273	1.091	0.879	1.148	1.211
c16a3.08c	1.198	1.15	0.737	0.911	0.785	0.346	1.307	1.23	0.804
c16a3.10	0.841	0.93	1.175	0.876	0.875	0.985	0.828	0.932	1.141
c16a3.12c	0.94	1.064	0.874	1.056	0.92	0.903	1.147	0.927	0.841
c16a3.14	1.006	0.931	0.898	1.081	1.021	0.976	1.044	1.039	0.941
c16a3.16	0.784	0.921	1.171	0.73	1.077	1.029	0.961	0.962	1.099
c16a3.17c	0.405	0.73	1.984	0.475	1.137	1.476	0.393	0.738	1.82
c16a3.18	0.59	0.846	1.179	0.942	1.144	1.389	0.692	0.836	1.154
c16a3.19	1.022	1.091	0.804	1.012	0.981	0.748	1.013	1.144	0.765
c16c4.02c	1.212	1.142	0.895	0.942	0.935	0.866	1.116	1.021	0.845
c16c4.03	0.742	0.907	0.916	0.998	1.066	1.24	0.81	0.964	0.885
c16c4.03.rc	1.013	0.994	1.185	1.079	1.171	1.258	0.945	1.048	1.132
c16c4.04	1.003	1	0.573	1.114	1.061	1.147	1.031	1.066	0.626
c16c4.05	1.163	0.943	0.644	1.072	0.907	0.82	1.227	0.95	0.57
c16c4.06c	1.395	1.003	0.779	1.343	1.273	1.246	1.188	1.018	0.745
c16c4.07	1.214	0.732	0.846	1.265	0.951	1.01	1.238	0.767	0.842
c16c4.08c	1.135	1.258	0.633	0.8	0.727	0.46	1.237	1.246	0.827
c16c4.10	0.721	0.84	1.095	0.904	1.028	1.538	0.727	0.881	1.104
c16c4.12	0.893	1.007	1.161	1.028	1.066	0.911	0.903	1.139	1.258
c16c4.15	1.143	1.014	0.953	1.047	0.912	0.936	1.111	1.044	0.889
c16c4.16c	1.014	0.977	0.864	1.078	0.985	0.877	0.958	0.982	0.901
c16c4.17	0.901	0.694	1.217	1.258	1.088	1.202	0.884	0.703	1.179
c16c4.18c	0.908	0.947	1.038	0.943	1.121	1.089	0.976	0.979	1.007
c16c4.19	1.297	1.209	1.057	1.12	1.064	1.12	1.301	1.117	0.998
c16c4.20c	0.998	0.923	0.695	0.982	0.93	0.855	1.007	0.934	0.725
c16c4.21	1.3	0.733	NA	1.355	0.989	NA	1.281	0.776	1.01
c16c6.01c	1.16	1.159	1.578	0.801	0.954	0.911	0.977	1.048	1.216
c16c6.03c	1.076	1.132	1.114	1.056	1.259	1.208	0.92	1.241	1.054
c16c6.04	0.837	0.956	1.435	0.892	1.161	1.104	0.73	0.906	1.399
c16c6.05	1.082	1.053	0.806	0.889	0.844	0.585	1.116	1.112	0.943
c16c6.08c	1.048	1.074	1.217	0.707	0.66	0.66	1.089	1.094	1.285
c16c6.09	1.281	1.066	0.768	1.098	0.905	0.874	1.256	1.017	0.775
c16c6.12c	1.563	1.251	0.52	0.995	0.637	0.522	1.525	1.404	0.574
c16c9.01c	0.682	0.913	1.678	1.081	1.163	1.469	0.766	0.942	1.43
c16c9.02c	1.172	1.394	NA	1.039	1.071	1.039	1.31	1.157	1.294
c16c9.03	1.286	1.267	0.505	1.04	0.755	0.701	1.335	1.207	0.598
c16c9.04c	0.842	0.933	1.479	0.898	0.829	0.81	0.845	0.965	1.493
c16c9.05	0.846	0.878	1.061	1.07	1.164	0.951	0.8	0.857	1.09
c16c9.06c	1.21	0.96	0.563	1.171	1.159	1.191	1.208	0.99	0.588
c16d10.01c	1.32	1.255	0.644	1.022	0.757	0.59	1.322	1.391	0.632
c16d10.02	1.69	1.309	NA	1.296	1.089	NA	1.622	1.477	NA
c16d10.03	1.03	1.119	0.732	1.006	1.029	0.841	1.104	1.111	0.81
c16d10.06	1.086	0.788	0.263	0.918	0.712	1.726	1.428	1.061	0.4
c16d10.07c	0.987	1.098	0.804	0.989	0.97	1.022	1.07	1.148	0.734
c16d10.08c	0.09	1.002	2.316	0.421	1.079	0.559	0.091	0.997	2.255
c16d10.10	0.946	1.033	0.752	0.921	0.857	1.224	0.904	1.036	0.796
c16e8.01	1.247	1.035	1.094	1.258	0.953	1.17	1.222	1.012	1.116
c16e8.02	0.614	0.797	1.333	0.888	0.958	1.648	0.609	0.778	1.12
c16e8.04c	0.977	0.983	1.071	0.957	0.917	0.877	1.011	0.959	0.99
c16e8.06c	1.272	1.369	0.744	0.9	0.68	0.549	1.323	1.443	0.909
c16e8.07c	0.999	1.027	1.017	0.951	0.939	1.029	1.024	1.011	1.072
c16e8.08	1.099	0.839	1.272	1.132	1.099	1.184	1.211	0.846	1.161
c16e8.10c	1.063	1.159	0.987	1.083	1.031	0.98	1.064	1.025	0.944
c16e8.11c	0.968	0.999	1.087	0.908	1.132	1.845	0.875	0.983	1.088
c16e8.12c	1.137	0.958	0.674	1.1	0.958	1.03	1.226	1.053	0.651
c16e8.13	0.873	0.908	1.328	1.019	1.254	1.238	0.808	0.889	1.331
c16e8.14c	1.047	1.13	0.785	1.112	1.122	0.676	1.17	1.133	0.904
c16e8.16	0.663	0.695	1.568	1.018	1.302	1.607	0.64	0.708	1.339
c16e8.17c	0.991	1.092	0.945	0.986	0.973	0.905	1.042	1.051	0.919
c16e8.18	1.012	1.02	0.982	1.083	0.99	0.906	1.067	0.934	0.853
c16e9.01c	0.662	0.799	1.915	0.772	0.88	0.916	0.698	0.874	2.01
c16e9.02c	0.909	0.966	1.23	0.925	1.039	1.088	0.868	0.973	1.251
c16e9.03c	0.757	0.933	1.412	0.864	1.054	0.974	0.784	0.93	1.313
c16e9.05	1.034	1.05	1.058	0.948	0.882	0.788	1.054	1.109	1.077
c16e9.07	1.07	0.962	0.836	1.067	0.875	1.116	1.096	1.074	0.704
c16e9.08	1.04	0.975	0.936	1.094	1.416	1.169	1.059	0.95	1.065
c16e9.09c	0.934	0.938	0.884	0.963	0.904	0.789	1.051	0.925	0.883
c16e9.10c	1.608	1.305	0.429	1.054	0.792	0.728	1.61	1.347	0.547
c16e9.11c	0.751	0.991	1.402	0.998	1.293	1.453	0.747	0.935	1.321
c16e9.13	0.587	0.877	1.604	0.901	1.019	1.201	0.536	0.929	1.537
c16e9.14c	1.145	0.724	0.719	1.171	1.071	1.212	1.131	0.767	0.686
c16e9.15	0.788	0.828	0.841	0.893	1.046	1.231	0.821	0.812	0.834
c16e9.16c	0.055	0.493	3.042	0.307	0.983	2.018	0.043	0.394	2.238
c16e9.19	0.93	1.074	1.179	1.192	1.028	1.148	0.903	0.934	1.077
c16g5.02c	0.676	0.751	0.775	0.976	1.107	1.705	0.672	0.742	0.715
c16g5.03	0.833	0.703	1.154	1.004	0.978	1.304	0.792	0.72	1.106
c16g5.04	1.072	1.049	0.762	0.938	0.874	0.779	1.111	1.041	0.762
c16g5.05c	1.035	1.17	1.176	0.938	0.905	0.731	1.065	1.135	1.036
c16g5.06	1.056	0.86	0.735	1.157	1.118	1.082	1.182	0.814	0.735
c16g5.07c	0.89	0.99	1.131	0.982	0.947	1.08	0.802	0.945	1.134
c16g5.09	1.155	0.899	0.644	1.188	1.054	1.32	1.149	0.849	0.66
c16g5.10	1.026	1.027	0.607	0.937	0.862	0.685	1.137	1.026	0.635
c16g5.13	0.957	0.939	1.027	0.911	0.903	0.861	0.975	1.02	0.993
c16g5.15c	0.998	0.862	0.79	1.41	1.017	0.989	1.12	0.858	0.87
c16g5.15c.rc	NA	NA	NA	NA	NA	NA	NA	NA	NA
c16g5.16	0.699	0.969	1.418	0.972	1.149	1.184	0.674	0.859	1.36
c16g5.17	1.096	1.003	0.894	1.137	0.957	0.939	1.107	0.991	0.778
c16g5.19	NA	NA	NA	NA	NA	NA	NA	NA	NA
c16h5.04	1.026	1.033	1.078	0.916	0.869	0.651	1.082	1.061	1.1
c16h5.05c	1.109	1.105	0.886	1.173	0.996	0.904	1.016	1.057	0.946
c16h5.08c	1.366	1.31	0.444	0.998	0.938	0.535	1.467	1.412	0.528
c16h5.09c	1.214	1.104	0.954	1.05	1.07	1.025	1.369	1.256	1.012
c16h5.12c	0.726	0.85	1.239	1.007	1.054	1.238	0.756	0.86	1.227
c16h5.13	1.01	1.092	1.196	1.209	1.304	1.477	0.953	1.154	1.112
c16h5.14c	1.065	0.948	0.766	1.204	0.98	1.078	0.995	0.952	0.763
c16h5.15	1.027	1.094	1.203	0.94	0.995	0.614	1.052	1.21	1.32
c1703.01c	1.233	1.038	1.034	1.024	0.958	1.084	1.12	1.057	0.867
c1703.02	1.152	0.955	0.869	1.195	1.034	0.975	1.2	1.093	0.801
c1703.03c	1.325	1.086	0.644	0.994	0.79	0.786	1.324	1.182	0.62
c1703.04	1.072	1.19	0.972	1.029	1.141	1.341	1.188	1.078	0.875
c1703.05	1.102	1.091	0.78	0.958	0.778	0.711	1.123	1.229	0.709
c1703.06	0.89	1.249	1.492	1.1	1.034	1.09	0.964	0.842	1.484
c1703.07	1.122	1.08	1.042	0.89	0.771	0.597	1.116	1.138	1.016
c1703.08c	1.104	1.068	0.849	0.898	0.828	0.498	1.067	1.111	0.986
c1703.09	1.051	0.915	1.451	1.038	0.979	1.198	1.135	0.977	1.52
c1703.11	1.067	1.002	0.999	0.996	1.109	0.961	0.941	0.919	0.859
c1703.12	0.839	0.814	1.313	1.128	1.081	1.354	0.768	0.836	0.981
c1703.13c	1.013	1.163	1.378	0.46	0.545	0.489	1.127	1.159	1.483
c1705.02	0.995	0.982	0.769	0.886	0.909	1.057	1.161	1.002	0.969
c1705.02.rc	1.1	1.061	0.747	0.951	0.938	0.72	1.095	1.088	0.878
c1706.01	0.803	1.095	1.46	0.815	0.92	0.644	0.773	1.035	1.48
c1706.01.rc	0.836	1.092	1.818	0.902	1.083	0.867	0.948	1.23	1.578
c1709.03	0.982	1.007	0.992	0.995	0.953	1.003	0.955	0.939	0.996
c1709.04c	1.173	1.112	0.895	1.006	0.935	0.679	1.123	1.089	0.893
c1709.06	1.184	1.164	0.93	1.132	1.1	1.038	1.119	1.172	0.988
c1709.07	1.001	1.023	1.097	1.022	0.986	1.057	0.941	0.978	1.163
c1709.08	1.055	0.897	0.869	1.058	0.965	1.114	1.035	0.888	0.84
c1709.09	NA	NA	NA	NA	NA	NA	NA	NA	NA
c1709.10c	0.755	0.852	0.916	0.917	1.049	1.032	0.775	0.889	0.973
c1709.11c	0.736	0.849	1.13	1.165	1.353	1.31	0.811	0.825	1.135
c1709.12	1.076	0.932	0.704	1.299	1.038	0.957	1.063	0.965	0.645
c1709.13c	1.095	1.102	0.767	0.951	0.894	0.787	1.268	1.064	0.816
c1709.14	0.996	1.126	0.861	1.005	0.894	0.963	0.967	1.077	0.759
c1709.15c	1.078	0.929	0.956	1.097	0.918	0.977	1.054	0.987	0.796
c1709.16c	0.879	0.931	0.87	1.041	1.037	1.169	0.899	0.944	1.009
c1709.17	0.976	1.094	1.015	0.978	0.839	0.744	1.044	0.971	1.07
c1709.17.rc	1.095	1.243	1.115	1.098	1.071	0.91	1.018	1.351	1.316
c1709.20	1.047	0.92	0.77	0.958	0.83	0.832	1.063	0.93	0.674
c1711.03	0.931	0.944	0.991	0.905	0.839	0.851	0.974	0.982	1.01
c1711.04	1.217	1.146	0.512	1.002	0.859	0.564	1.315	1.236	0.573
c1711.05	1.229	1.244	0.561	0.868	0.732	0.44	1.295	1.216	0.696
c1711.07	1.531	1.219	0.345	0.95	0.556	0.491	1.537	1.151	0.342
c1711.08	0.591	0.988	1.503	0.875	1.132	0.612	0.62	1.005	1.527
c1711.09c	0.882	1.004	0.946	1	1.037	0.833	0.976	0.942	0.982
c1711.10c	0.658	0.846	1.267	0.994	1.15	1.476	0.661	0.82	1.111
c1711.11	0.543	0.816	1.216	1.081	1.645	2.052	0.581	0.806	2.122
c1711.12	0.34	0.694	2.346	0.506	0.972	0.951	0.325	0.693	2.634
c1711.15c	0.985	1.176	0.953	0.819	0.713	0.545	1.027	1.22	0.996
c1711.16	1.372	1.23	0.479	1.007	0.784	0.52	1.396	1.326	0.557
c1711.16.rc	1.415	1.163	0.674	1.232	1.07	0.782	1.349	1.258	0.726
c1718.02	1.307	1.622	NA	1.131	1.217	NA	0.73	1.269	NA
c1718.03	1.24	1.389	0.918	0.816	1.083	0.614	1	1.142	1.04
c1718.04	0.838	1.014	1.183	0.867	0.894	0.908	0.9	0.961	1.218
c1734.06	1.136	1.038	1.229	1.245	1.227	1.135	1.161	1.077	0.923
c1734.07c	1.109	0.913	1.108	1.154	1.234	1.506	0.967	0.873	1.089
c1734.08	0.522	0.753	1.679	0.829	1.112	1.376	0.517	0.752	1.475
c1734.09	NA	NA	NA	NA	NA	NA	NA	NA	NA
c1734.10c	0.875	0.885	0.885	1.082	0.975	1.104	0.908	0.887	0.886
c1734.11	NA	NA	NA	NA	NA	NA	NA	NA	NA
c1734.12c	0.998	1.122	1.259	0.947	1.057	0.987	0.937	0.993	1.205
c1734.13	NA	NA	NA	NA	NA	NA	NA	NA	NA
c1734.18c	1.715	1.229	0.466	1.104	0.903	0.644	1.599	1.347	0.479
c1739.01	0.84	0.765	1.39	0.953	1.037	1.316	0.859	0.766	1.376
c1739.02c	NA	0.989	NA	1.178	1.242	NA	1.217	1.111	1.072
c1739.03	0.695	0.801	1.247	0.972	1.03	1.712	0.643	0.683	0.992
c1739.04c	0.518	0.862	1.849	0.621	1.085	1.063	0.687	0.883	1.516
c1739.05	1.255	1.219	0.61	0.871	0.814	0.53	1.315	1.297	0.627
c1739.06c	0.8	1.06	0.447	1.307	1.191	1.357	0.801	0.946	0.445
c1739.07	0.846	0.915	0.852	0.86	0.981	0.868	0.924	0.982	0.785
c1739.08c	0.157	0.354	2.146	0.347	1.116	2.887	0.164	0.502	1.609
c1739.09c	0.914	1.061	1.328	0.669	0.709	0.641	0.999	1.043	1.343
c1739.10	0.797	0.895	1.13	0.953	0.954	1.013	0.882	0.903	1.104
c1739.11c	1.126	0.802	0.699	1.249	1.047	1.188	1.176	0.76	0.618
c1751.02c	0.984	0.979	0.865	0.944	0.888	0.828	1.003	0.924	0.901
c1751.04	1.233	0.988	0.674	1.022	0.791	0.675	1.291	1.01	0.683
c1753.05	1.055	1.062	0.496	1.04	0.944	0.784	1.115	1.042	0.488
c1753.05.rc	1.202	1.185	0.977	1.164	1.13	1.158	1.085	1.124	0.817
c1773.01	0.741	0.936	1.138	1.032	1.097	1.289	0.8	0.826	1.247
c1773.02c	0.489	0.574	1.101	0.844	1.101	2.044	0.532	0.579	0.96
c1773.03c	0.83	0.617	0.7	1.145	0.977	2.833	0.822	0.641	0.729
c1773.04	0.805	0.857	0.995	0.786	0.881	1.096	0.845	0.891	1.006
c1773.06c	0.116	0.122	0.234	0.251	1.202	6.03	0.106	0.135	0.152
c1773.08c	0.981	1.297	1.19	1.16	1.072	1.278	0.868	1.146	1.013
c1773.09c	0.994	0.915	NA	1.335	1.158	1.416	1.123	0.918	0.755
c1773.10c	1.114	1.124	1.028	0.87	0.819	0.614	1.127	1.126	0.976
c1773.11c	1.205	0.814	0.706	1.178	1.031	1.053	1.166	0.826	0.806
c1773.12	NA	1.911	NA	NA	NA	NA	NA	NA	NA
c1773.13	0.997	0.768	1.184	1.046	1.089	1.71	0.887	0.767	1.256
c1773.15	1.112	0.968	1.032	1.165	0.938	1.367	1.14	0.901	0.884
c1773.16c	1.228	0.959	1.282	1.135	1.039	1.55	1.113	0.812	0.974
c1773.17c	0.596	0.639	1.937	0.63	0.608	1.445	0.59	0.588	1.8
c1778.01c	1.19	1.136	0.872	0.824	0.728	0.38	1.18	1.145	0.913
c1778.02	0.805	0.906	1.169	0.937	1.43	1.755	0.754	0.854	1.162
c1778.03c	0.774	0.939	1.341	0.89	1.017	1.159	0.756	0.938	1.16
c1778.05c	1.184	0.856	0.786	1.17	1.136	1.233	1.13	0.813	0.75
c1778.07	1.184	1.038	0.919	1.062	1.148	0.923	1.07	1.099	1.029
c1778.08c	0.801	0.878	0.963	0.957	0.95	1.1	0.808	0.913	0.994
c1778.09	0.899	1.071	1.071	0.93	1.187	0.865	0.9	1.035	1.022
c1778.09.rc	0.964	1.066	1.248	1.001	1.24	1.094	0.894	1.107	1.406
c1782.01	0.817	0.76	0.885	1.014	1.188	1.83	0.798	0.751	0.843
c1782.02c	1.087	1.105	0.771	0.885	0.853	0.444	1.107	1.091	0.845
c1782.03	0.995	1.021	1.107	0.952	0.986	0.841	0.804	0.98	1.16
c1782.04	1.022	0.991	1.032	0.955	1.088	0.907	0.967	0.999	1.061
c1782.05	0.73	0.969	1.11	0.85	0.985	0.931	0.714	0.969	1.146
c1782.06c	0.962	0.945	1.047	0.988	1.036	0.869	0.932	1.037	1.052
c1782.08c	1.07	0.924	0.919	1.108	0.919	0.901	1.059	0.962	0.898
c1782.09c	1.293	0.913	0.953	1.23	1.024	1.016	1.04	0.85	1.01
c1782.11	1.217	1.112	0.758	0.792	0.678	0.238	1.188	1.244	0.843
c1782.12c	0.745	0.86	1.126	0.95	1.086	1.138	0.763	0.901	1.026
c1783.01	0.722	0.893	1.646	0.731	0.935	0.829	0.707	0.915	1.628
c1783.02c	1.017	0.869	NA	1.083	1.133	1.306	1.056	1.091	1.118
c1783.03	1.142	0.992	0.793	1.068	0.973	0.963	1.048	0.902	0.689
c1783.06c	0.935	1.048	0.787	1.143	1.173	1.146	1	1.054	0.683
c1786.01c	0.568	1.049	1.702	0.599	0.997	0.922	0.534	0.966	1.599
c1786.02	1.262	1.383	0.964	0.836	0.564	0.55	1.187	1.451	1.077
c1786.04	1.246	1.789	0.727	1.179	1.142	NA	1.44	1.318	1.238
c1795.01c	NA	NA	NA	NA	NA	NA	0.929	NA	NA
c1795.04c	0.694	0.867	1.101	0.919	1.094	1.184	0.725	0.916	1.138
c1795.05c	0.978	1.022	0.878	0.87	0.81	0.872	1.019	1.054	0.924
c1795.05c.rc	1.083	1.13	0.97	0.858	0.935	0.929	1.198	1.174	0.937
c1795.07	0.895	0.973	1.068	0.934	0.885	0.834	0.983	0.946	1.02
c1795.08c	1.003	1.013	1.017	1.08	0.948	0.961	0.966	1.033	0.939
c1795.08c.rc	0.862	0.993	1.165	1.014	1.026	0.931	0.862	0.892	1.196
c1795.09	1.167	0.851	0.874	1.158	1.064	1.089	1.171	0.786	0.887
c1795.10c	1.035	0.874	0.883	1.069	0.967	0.909	1	0.864	0.901
c1795.12c	1.127	0.788	0.778	1.304	0.868	0.77	1.26	0.847	0.774
c1795.13	1.117	0.97	0.529	1.805	1.051	1.102	1.07	1.154	0.66
c17a2.02c	1.166	1.212	1.19	0.605	0.549	0.711	1.143	1.156	1.126
c17a2.03c	0.87	1.035	1.163	0.905	0.873	0.88	0.841	1.081	1.227
c17a2.04c	1.302	1.234	0.791	0.905	1.02	0.736	1.295	1.286	0.823
c17a2.05	0.809	0.775	1.248	1.053	0.968	1.64	0.787	0.765	1.3
c17a2.06c	0.975	0.801	1.18	1.13	1.228	1.227	1.004	0.896	1.102
c17a2.07c	1.315	0.903	NA	1.404	1.124	1.734	1.364	0.924	1.207
c17a2.08c	1.101	1.178	0.892	1.074	0.983	0.864	1.175	1.08	0.88
c17a2.10c	1.209	1.251	1.262	1.255	1.306	1.096	1.014	1.158	1.485
c17a2.11	1.128	1.169	1.096	1.191	1.184	1.063	1.134	1.174	1.112
c17a2.12	1.289	1.417	1.261	1.099	1.433	1.29	1.06	1.41	1.509
c17a2.14	1.073	0.958	1.124	0.953	0.978	1.037	1.059	0.962	1.185
c17a2.15	1.022	1.001	NA	1.049	0.835	NA	1.073	0.951	NA
c17a3.02	0.946	0.993	1.12	0.931	1.003	0.856	0.918	0.959	1.033
c17a5.01	1.121	1.054	0.842	1.203	1.192	1.13	1.151	1.045	0.78
c17a5.04c	1.129	0.882	1.153	1.06	0.872	0.943	1.041	0.926	1.008
c17a5.05c	1.167	0.92	1.2	1.121	1.049	1.118	1.005	0.89	1.191
c17a5.06	0.924	0.812	1.014	1.079	1.156	1.44	0.891	0.869	1.086
c17a5.08	0.84	0.91	1.261	0.896	0.846	0.767	0.895	0.91	1.2
c17a5.09c	0.659	0.744	1.614	0.822	0.903	0.822	0.649	0.788	1.945
c17a5.10	0.385	0.764	2.35	0.596	0.919	0.872	0.373	0.762	2.282
c17a5.12	0.967	0.971	1.053	1.02	0.897	1.174	0.957	0.867	1.1
c17a5.13	0.996	1.108	1.121	0.834	0.794	0.711	1.08	1.19	1.286
c17a5.15c	1.198	1.143	0.756	0.942	0.817	0.565	1.279	1.177	0.786
c17a5.16	1.054	1.013	0.761	1.057	1.071	1.155	1.074	1.053	0.742
c17a5.18c	0.944	1.109	1.08	1.08	1.179	1.252	1.043	1.023	1.227
c17c9.05c	1.054	1.23	1.688	1.108	0.899	1.199	0.942	0.775	1.175
c17c9.06	0.69	0.896	1.646	0.975	1.064	1.231	0.767	0.837	1.453
c17c9.07	0.993	0.982	1.124	0.99	0.882	0.904	0.92	0.988	1.185
c17c9.08	0.856	0.913	1.145	0.973	0.932	1.097	0.815	0.859	1.104
c17c9.11c	0.535	0.792	1.773	0.695	0.833	0.835	0.547	0.816	1.773
c17c9.12	0.636	0.88	1.331	0.848	1	1.147	0.63	0.838	1.271
c17c9.14	0.912	1.167	0.986	0.969	0.902	0.742	0.927	1.124	1.05
c17c9.15c	1.016	1.014	0.827	0.923	0.917	0.964	1.088	1.015	0.839
c17c9.16c	1.008	1.284	0.85	1.151	1.054	1.74	1.174	1.265	0.693
c17d1.01	1.197	0.734	0.959	1.059	0.91	1.055	1.2	0.784	0.885
c17d1.02	1.238	1.245	0.678	1.031	0.839	0.761	1.299	1.224	0.666
c17d1.03c	1.142	1.127	0.812	0.933	0.825	0.564	1.195	1.182	0.842
c17d1.04	1.049	0.926	0.938	1.008	0.833	0.905	1.029	0.906	0.806
c17d1.05	1.405	1.244	0.41	1.147	0.93	0.647	1.393	1.257	0.47
c17d1.06	1.851	1.129	0.199	1.068	0.538	0.361	1.784	1.19	0.219
c17d1.07c	1.191	1.357	1.32	1.155	1.304	1.362	1.268	1.305	1.024
c17d11.01	0.59	0.951	2.083	0.723	1.044	0.874	0.615	1.005	1.717
c17d11.02c	0.749	0.898	1.278	0.94	1.118	1.289	0.669	0.942	1.113
c17d11.03c	0.641	0.788	1.047	0.783	1.349	2.242	0.607	0.788	0.877
c17d11.04c	1.122	1.282	1.039	1.165	1.359	1.174	1.096	1.066	0.917
c17d11.06	1.134	0.955	1.201	1.066	1.143	1.189	1.423	1.188	1.115
c17d11.08	0.547	0.727	1.756	0.953	1.214	1.453	0.467	0.746	1.643
c17d4.03c	1.045	0.899	0.882	1.053	0.868	1.061	1.056	0.879	0.894
c17f3.03c	1.07	1.001	0.767	1.025	0.892	0.796	1.111	1.004	0.804
c17g6.02c	1.05	0.944	0.794	0.967	0.905	1.255	1.084	1.026	0.77
c17g6.03	0.942	0.838	0.944	1.176	1.175	1.503	0.847	0.832	1.008
c17g6.05c	1.091	0.864	0.736	1.167	1.232	1.846	1.073	0.831	0.713
c17g6.07c	0.987	0.991	0.945	0.962	1.062	0.948	1.006	1.008	0.912
c17g6.10	0.901	1.173	1.255	0.876	0.999	0.81	0.902	1.186	1.246
c17g6.11c	1.44	0.972	0.817	1.182	0.906	0.822	1.369	0.974	0.886
c17g6.15c	1.01	1.133	0.779	0.858	0.857	0.639	1.087	1.147	0.846
c17g6.16c	0.978	0.951	1.133	1.043	1.048	1.281	1.023	0.999	1.021
c17g6.17	NA	NA	NA	NA	NA	NA	NA	NA	NA
c17g6.17.rc	1.22	1.146	1.058	1.149	1.182	1.273	1.229	1.071	0.987
c17g8.02	1.083	1.551	1.254	1.082	1.367	1.258	0.934	1.342	1.527
c17g8.03c	0.888	0.967	1.197	0.934	0.99	0.867	0.973	0.978	1.083
c17g8.04c	0.803	0.86	1.119	0.96	0.981	0.906	0.78	0.839	1.036
c17g8.05	1.119	1.147	0.899	0.942	0.993	0.652	1.052	1.05	0.911
c17g8.07	1.027	1.08	1.152	0.934	0.893	0.684	1.051	1.067	1.143
c17g8.08c	1.323	1.338	0.464	0.987	0.907	0.297	1.475	1.294	0.516
c17g8.09	0.894	0.992	0.896	1	1.072	0.699	0.977	0.976	0.999
c17g8.11c	0.953	0.994	1.141	1.091	0.9	1.026	0.969	1.007	1.103
c17g8.12	0.82	0.824	1.429	1.01	1.142	1.179	0.771	0.782	1.357
c17g8.13c	0.893	0.891	1.376	1.005	1.034	1.041	0.853	0.959	1.292
c17g9.02c	0.972	0.991	1.044	0.931	0.879	0.746	0.996	0.934	1.03
c17g9.03c	1.249	1.19	0.79	0.918	0.818	0.512	1.236	1.235	0.849
c17g9.04c	1.159	1.116	0.893	1.1	1.028	0.839	1.217	1.186	0.907
c17g9.05	1.061	1.162	1.363	1.041	1.05	1.16	0.917	1.173	1.484
c17g9.06c	0.958	1.231	1.832	1.015	1.261	1.117	1.023	1.082	1.578
c17g9.12c	1.33	1.282	1.101	1.458	1.523	1.442	1.357	1.013	1.298
c17g9.13c	1.261	1.518	2.088	1.216	1.36	1.381	1.142	1.264	1.554
c17h9.02	1.083	0.988	1.008	0.952	0.942	0.955	1.199	0.993	0.981
c17h9.03c	1.093	1.031	1.132	1.169	1.168	1.152	0.987	1.048	1.004
c17h9.04c	1.508	1.171	0.356	1.015	0.775	0.632	1.594	1.269	0.391
c17h9.05	1.316	1.207	0.349	0.911	0.732	0.527	1.36	1.248	0.442
c17h9.06c	1.014	1.119	1.092	0.966	0.971	1.07	1.035	1.024	1.177
c17h9.07	1.053	1.105	0.787	1.005	0.879	0.691	1.051	1.191	0.915
c17h9.08	1.271	1.175	0.598	1.086	0.836	0.837	1.281	0.966	0.551
c17h9.08.rc	1.111	1.331	2.136	1.445	1.179	1.05	1.528	1.276	2.007
c17h9.10c	1.109	1.035	1.19	1.222	1.145	1.21	1.037	0.941	1.005
c17h9.11	0.925	0.914	1.187	0.948	0.908	0.855	0.939	1.019	1.11
c17h9.12c	0.965	1.072	0.884	0.948	0.888	0.628	1.034	1.075	0.928
c17h9.13c	0.843	1.029	1.378	0.892	0.92	0.923	0.886	0.98	1.344
c17h9.14c	0.819	0.851	1.063	0.825	0.929	1.216	0.831	0.846	1.069
c17h9.16	0.925	1.039	1.073	0.84	0.821	0.61	1.015	1.13	1.163
c17h9.17c	0.983	0.979	0.996	0.974	1.188	1.278	0.878	1.057	0.806
c17h9.18c	0.703	0.844	1.799	0.825	0.939	1.224	0.677	0.821	1.507
c17h9.18c.rc	NA	NA	NA	NA	NA	NA	NA	NA	NA
c18.01c	1.5	0.998	0.454	1.316	1.022	0.414	1.535	1.015	0.451
c18.02	1.272	0.781	0.812	1.125	0.931	0.893	1.29	0.818	0.825
c18.03	0.817	0.633	1.398	0.842	0.887	1.057	0.788	0.726	1.468
c18.04	0.926	0.689	1.259	0.967	1.075	1.254	0.792	0.784	1.235
c18.05c	1.299	1.144	0.865	0.936	0.763	0.767	1.263	1.218	0.758
c18.06c	NA	1.516	NA	1.438	NA	NA	NA	NA	NA
c18.08	1.221	1.062	0.79	0.905	0.844	0.754	1.311	1.086	0.75
c18.09c	0.961	1.137	1.899	0.934	0.638	1.304	0.941	1.166	1.211
c18.10	NA	NA	NA	NA	NA	NA	NA	NA	NA
c18.11c	1.077	0.968	0.731	1.064	0.94	0.945	1.148	0.971	0.765
c18.12c	1.201	1.297	1.166	1.064	1.222	0.995	1.095	1.276	1.365
c18.13	1.24	1.345	NA	1.035	NA	1.266	1.031	1.338	1.88
c18.15	1.138	0.73	0.83	1.157	1.25	1.11	1.118	0.769	0.874
c18.16c	0.685	0.682	NA	0.966	1.054	NA	0.852	0.94	NA
c18.17c	1.24	1.132	NA	1.321	NA	NA	NA	1.45	NA
c1805.01c	1.043	1.083	1.152	0.99	0.98	0.95	0.949	1.02	1.019
c1805.02c	1.039	1.005	0.807	1.043	0.982	0.86	1.084	0.968	0.824
c1805.03c	1.24	1.095	1.009	1.038	0.902	0.729	1.094	1.137	0.849
c1805.04	1.094	0.971	0.933	1.084	0.899	0.943	1.072	1.012	0.969
c1805.07c	0.92	0.902	0.856	1.115	1.196	1.629	0.895	0.824	0.866
c1805.09c	1.07	1.049	1.285	1.1	1.046	1.016	1.022	1.127	1.111
c1805.10	1.175	0.917	1.306	1.12	0.975	1.279	1.064	0.987	0.985
c1805.14	1.096	0.881	NA	1.096	1.079	1.119	1.382	0.894	0.985
c1805.15c	0.856	0.913	0.975	1.283	1.222	1.372	0.836	1.072	0.909
c1805.16c	0.838	0.926	1.441	0.846	0.814	1.019	0.787	0.996	1.546
c1827.01c	1.276	1.184	0.656	0.954	0.747	0.615	1.32	1.287	0.636
c1827.02c	0.924	1.057	1.452	0.91	0.976	1.03	0.914	1.106	1.327
c1827.03c	0.848	1.007	0.807	1.056	1.285	1.513	0.803	0.805	0.739
c1827.04	0.841	0.908	0.945	0.997	1.024	1.057	0.811	0.894	0.979
c1827.05c	1.201	1.126	0.6	0.904	0.777	0.674	1.368	1.13	0.66
c1827.06c	0.824	0.98	1.503	0.709	0.722	0.389	0.86	1.02	1.48
c1827.07c	0.922	0.923	1.237	1.063	1.12	1.662	0.935	0.872	1.165
c1827.08c	0.791	0.825	1.205	1.001	1.069	1.456	0.789	0.835	1.263
c1834.05	1.143	0.98	0.934	0.994	1.028	1.041	1.203	1.065	0.866
c1834.06c	0.934	1.004	1.074	0.956	1.096	0.901	0.934	1.049	1.076
c1834.09	0.729	0.811	1.526	1.01	1.218	1.502	0.712	0.839	1.212
c1834.10c	1.053	1.003	0.805	1.03	0.926	0.723	1.136	1.025	0.846
c1840.04	0.837	0.861	1.281	1.052	1.002	1.129	0.863	0.861	1.137
c1840.05c	1.004	1.021	1.057	0.96	0.964	0.95	0.934	1.005	0.957
c1840.06	0.899	1.198	NA	0.642	0.806	NA	1.068	0.863	NA
c1840.07c	0.99	1.058	1.647	0.868	0.756	0.669	0.981	1.062	1.514
c1840.08c	1.225	1.669	2.333	0.981	1.123	1.153	1.518	1.26	2.008
c1840.09	0.686	0.932	1.483	0.762	1.049	1.067	0.74	0.876	1.235
c1840.12	0.712	NA	NA	0.857	NA	2.79	NA	0.672	1.63
c1851.02	1.014	1.029	1.066	0.828	0.799	0.761	1.02	1.099	1.113
c186.01	1.354	1.228	1.068	1.219	1.13	1.155	1.365	1.028	1.391
c186.02c	NA	NA	NA	NA	NA	NA	NA	NA	NA
c186.03	0.516	0.807	1.485	0.554	0.934	1.92	0.49	0.972	1.622
c186.03.rc	1.205	0.944	NA	0.843	1.079	1.957	0.644	1.312	1.372
c186.04c	0.675	1.019	1.493	1.039	1.418	1.584	0.772	0.959	2.161
c186.05c	0.574	0.572	0.569	1.261	1.531	1.719	0.889	1.065	1.237
c186.06	NA	NA	NA	NA	NA	NA	NA	NA	NA
c186.06.rc	NA	NA	NA	1.324	1.292	NA	NA	1.206	NA
c186.07c	NA	NA	NA	NA	NA	NA	NA	NA	NA
c186.08c	1.272	1.652	NA	1.271	1.517	NA	0.98	1.377	NA
c186.09	0.886	0.943	NA	1.279	1.531	2.698	0.768	0.81	1.264
c1861.03	0.99	0.878	0.979	1.195	0.853	0.848	0.951	0.978	1.095
c1861.04c	0.881	0.879	1.019	0.977	0.848	1.144	0.882	0.917	0.997
c1861.05	0.947	0.771	0.621	1.036	0.853	2.178	0.918	0.762	0.599
c1861.07	0.946	1.003	0.899	1.03	0.977	0.882	0.943	1.034	0.969
c1861.08c	0.86	0.938	0.994	0.922	0.913	0.765	0.85	0.934	1.061
c1861.09	0.761	0.926	1.364	0.856	0.972	0.901	0.724	0.927	1.405
c188.01c	1.767	NA	NA	NA	NA	NA	NA	2.005	NA
c188.04c	1.13	0.936	0.759	1.027	0.939	0.949	1.073	1.007	0.687
c188.05	NA	NA	NA	NA	NA	NA	NA	NA	NA
c188.07	0.868	1.025	0.972	0.966	1.023	1.162	0.94	0.942	0.929
c188.08c	0.802	0.844	1.061	1.161	1.255	1.69	0.767	0.825	0.968
c188.09c	1.26	0.798	1.09	1.297	1.126	1.468	1.171	0.844	1.04
c1884.01	0.834	1.11	0.951	0.672	0.833	0.561	0.904	1.168	1.045
c1884.01.rc	1.253	1.572	1.464	1.195	1.509	1.21	1.335	1.586	1.729
c18a7.01	0.779	0.801	NA	0.896	0.868	1.221	0.828	0.784	0.858
c18a7.01.rc	0.798	0.859	1.33	1.192	1.075	1.409	0.911	1.063	1.05
c18a7.02c	0.977	0.872	0.9	1.143	1.005	1.064	0.933	0.889	0.864
c18b11.02c	1.2	1.024	0.424	0.976	0.789	0.559	1.272	1.007	0.484
c18b11.02c.rc	1.211	1.128	0.864	0.998	0.907	0.789	1.147	1.04	0.867
c18b11.03c	0.919	0.906	0.9	1.218	1.15	1.175	0.915	0.936	0.906
c18b11.04	0.826	0.859	0.892	1.221	1.037	1.155	0.831	0.893	0.894
c18b11.05	1.038	1.033	1.339	1.109	1.115	1.213	1.058	1.011	1.383
c18b11.06	1.431	1.232	0.397	0.918	0.695	0.579	1.511	1.247	0.496
c18b11.08c	0.979	1.003	0.952	0.841	0.848	0.644	1.031	1.056	1.014
c18b11.09c	0.595	0.871	1.229	0.693	1.151	1.856	0.569	0.867	1.13
c18b11.10	1.096	0.991	0.976	1.116	0.977	1.009	1.053	1.03	1.041
c18b11.11	1.128	1.018	1.008	1	1.021	1.099	1.131	1.012	0.917
c18b5.02c	0.163	0.176	0.176	0.864	2.034	4.145	0.143	0.191	0.134
c18b5.04	1.165	1.146	0.966	1.061	1.066	0.832	1.084	1.149	0.971
c18b5.05c	0.902	1.354	1.737	1.082	0.956	1.783	NA	1.031	1.113
c18b5.06	0.706	1.039	1.572	0.683	0.977	0.832	0.726	1.063	1.602
c18b5.07c	NA	NA	NA	NA	NA	NA	NA	NA	NA
c18b5.08c	NA	NA	NA	NA	NA	NA	NA	NA	NA
c18b5.09c	1.028	0.96	1.338	0.96	1.183	1.08	0.92	1.17	1.252
c18b5.10c	1.014	0.973	0.879	1.062	1.063	1.153	1.013	0.976	0.885
c18b5.12	0.932	0.898	0.976	0.966	1.054	1.118	0.81	0.925	0.936
c18b5.13	1.209	1.08	0.675	1.105	0.911	0.877	1.226	1.153	0.661
c18e5.01	0.836	0.915	1.254	0.849	0.831	0.834	0.842	0.891	1.269
c18e5.01.rc	0.857	0.993	1.416	0.943	0.992	1.017	0.95	1.054	1.42
c18e5.02c	0.883	0.913	1.227	0.886	0.785	0.901	0.869	0.823	1.253
c18e5.03c	1.293	0.999	0.512	1.2	1.092	0.99	1.285	0.938	0.471
c18e5.05c	1.083	1.032	0.941	1.141	1.178	1.168	0.956	1.051	1.016
c18e5.07	1.07	1.092	0.685	1.321	1.231	0.903	1.01	1.049	0.727
c18e5.08	1.283	1.557	2.331	NA	1.836	NA	1.19	NA	NA
c18e5.09c	0.925	0.674	1.128	0.966	0.945	1.475	0.942	0.738	1.036
c18e5.10	NA	NA	NA	NA	NA	NA	NA	NA	NA
c18e5.14c	0.967	0.764	1.107	1.015	0.933	1.441	1.005	0.714	1.165
c18e5.15	0.944	1.09	NA	1.067	0.844	NA	1.055	1.013	1.186
c18g6.01c	0.975	1.03	1.096	1.102	1.172	1.275	0.801	1.164	1.065
c18g6.05c	0.955	0.926	0.781	1.031	1.026	1.214	0.964	0.872	0.751
c18g6.06	1.084	1.123	0.772	0.929	0.896	0.737	1.136	1.173	0.826
c18g6.09c	0.506	0.795	2.037	0.774	0.914	1.219	0.504	0.858	2.094
c18g6.10	0.933	1.179	1.155	1.046	1.202	1.212	0.85	1.045	1.494
c18g6.11c	1.225	1.124	0.604	0.999	0.836	0.642	1.239	1.21	0.656
c18g6.13	0.973	1.007	0.823	1.173	1.042	1.001	0.955	0.982	0.821
c18h10.01	1.24	1.244	0.862	1.01	0.787	0.727	1.246	1.295	0.903
c18h10.02	1.234	1.436	1.253	0.531	0.594	0.649	1.247	1.419	1.198
c18h10.05	0.748	0.799	1.512	1.276	1.276	1.376	0.67	0.873	1.231
c18h10.06c	1.078	1.043	0.886	1.043	0.989	0.738	1.111	1.093	0.953
c18h10.07	1.082	0.95	0.884	1.018	0.934	0.896	1.091	0.957	0.844
c18h10.08c	1.151	1.116	0.879	1.329	1.215	1.424	1.24	0.887	0.901
c18h10.09	1.036	1	0.737	1.198	1.038	1.478	1.022	0.977	0.761
c18h10.10c	0.933	0.942	0.97	1.171	0.956	1.189	0.99	0.893	0.818
c18h10.11c	1.242	1.444	1.184	1.09	1.407	1.226	1.022	1.321	1.413
c18h10.15	1.084	1.235	0.738	1.03	0.956	0.893	1.118	1.276	0.75
c18h10.16	0.869	1.009	1.141	1.063	1.072	1.055	0.832	0.903	1.02
c18h10.17c	1.159	0.985	1.249	0.911	0.928	1.124	1.036	1.134	1.079
c18h10.18c	0.992	0.813	1.08	0.978	0.994	0.995	1.049	0.824	1.149
c18h10.19	1.231	0.918	1.084	1.189	1.162	1.205	1.139	0.898	0.986
c18h10.20c	1.457	1.013	0.473	1.134	0.838	0.8	1.457	1.043	0.503
c18h10.21c	1.016	1.368	1.335	0.941	1.193	0.989	0.938	1.174	1.255
c1906.01	1.092	1.051	0.601	1.084	0.921	0.756	1.138	1.134	0.664
c1906.02c	0.995	0.908	NA	1.143	1.102	1.342	0.854	0.85	0.935
c191.01	0.143	0.738	2.248	0.536	1.078	1.385	0.138	0.714	2.051
c191.02c	1.501	1.064	NA	0.977	0.772	NA	1.305	1.004	0.701
c191.03c	1.373	1.077	0.559	1.011	0.84	0.47	1.459	1.038	0.555
c191.04c	1.075	1.389	1.687	1.46	1.362	1.179	1.056	1.466	1.571
c191.05c	NA	NA	NA	NA	NA	NA	NA	NA	NA
c191.06	NA	NA	NA	NA	NA	NA	NA	NA	NA
c191.08	NA	NA	NA	NA	NA	NA	NA	NA	NA
c191.09c	1.365	1.322	NA	1.047	1.324	NA	1.314	1.044	1.761
c191.10	NA	NA	NA	NA	NA	NA	NA	NA	NA
c191.13	1.052	1.007	0.611	1.111	1.1	1.006	1.022	0.977	0.619
c1919.02	0.997	NA	1.395	1.202	0.875	NA	1.005	1.151	1.269
c1919.03c	0.667	0.872	1.342	0.908	0.963	1.213	0.741	0.801	1.052
c1919.04	0.75	0.887	1.324	0.968	1.104	1.02	0.838	0.984	1.285
c1919.05	1.069	0.922	0.776	1.059	0.99	1.267	1.05	0.905	0.776
c1919.07	0.947	0.994	1	1.055	0.937	0.772	1.031	0.972	0.983
c1919.08c	0.956	0.753	0.872	0.976	0.828	0.885	1.02	0.735	0.801
c1919.11	NA	NA	NA	NA	NA	NA	NA	NA	NA
c1919.12c	0.976	0.965	1.346	1.227	1.211	1.694	0.84	0.878	1.146
c1919.13c	1.302	1.168	0.83	0.982	0.876	0.996	1.269	1.032	NA
c1919.14c	1.064	0.86	0.669	0.99	0.886	1.327	1.024	0.793	0.493
c1921.02	0.863	0.952	1.177	0.959	1.065	0.955	0.907	0.936	1.191
c1921.04c	0.763	1.291	NA	1.333	1.169	NA	0.892	0.818	1.673
c1921.06c	1.175	0.782	1.018	1.242	0.933	1.074	1.213	0.747	0.975
c1952.01	1.326	1.064	0.783	1.176	1.048	0.992	1.194	1.096	0.729
c1952.02	1.423	1.249	0.767	1.165	1.001	0.914	1.41	1.249	0.922
c1952.03	1.037	1.337	1.116	1.096	1.296	1.078	1.036	1.227	1.246
c1952.04c	0.829	1.023	0.952	1.002	1.113	1.217	0.799	1.049	0.822
c1952.05	1.27	1.036	0.769	1.113	1.017	0.861	1.41	1.222	0.837
c1952.06c	NA	NA	NA	NA	NA	NA	NA	NA	NA
c1952.08c	0.655	0.714	0.866	0.83	1.242	1.565	0.717	0.753	0.863
c1952.09c	1.175	1.481	1.342	1.129	1.303	1.194	1.04	1.363	1.469
c1952.10c	1.014	0.593	0.648	1.253	1.446	1.623	1.023	0.551	0.56
c1952.13	0.721	0.834	1.356	0.915	1.121	1.514	0.696	0.803	1.164
c1952.14c	0.979	1.041	0.828	1.004	1.068	0.798	1.141	1.084	1.028
c1952.15c	0.984	1.114	1.11	1.17	1.227	1.373	0.94	1.06	0.994
c1952.16	0.959	NA	NA	0.935	NA	NA	1.067	0.766	NA
c1952.16.rc	0.684	0.823	1.137	1.178	1.341	1.719	0.726	0.794	1.166
c19a8.02	0.937	1.003	1.103	0.988	1.031	0.99	0.868	1.071	1.019
c19a8.03	NA	NA	NA	NA	NA	NA	NA	NA	NA
c19a8.04	1.163	1.074	0.881	1.02	0.909	0.786	1.127	1.063	0.883
c19a8.06	0.957	0.844	0.666	1.136	1.35	1.7	0.94	0.862	0.635
c19a8.07c	1.496	1.081	0.368	1.093	0.738	0.583	1.655	1.103	0.407
c19a8.09	0.811	1.001	1.259	0.81	0.955	0.786	0.782	0.982	1.307
c19a8.10	0.916	0.842	1.055	1.039	0.928	1.221	1.033	0.89	0.927
c19a8.11c	0.909	1	0.851	0.984	0.974	0.912	0.942	0.991	0.811
c19a8.12	0.966	1.009	1.229	1.054	0.958	0.986	0.975	1.02	1.054
c19a8.13	0.865	0.972	1.342	1.007	1.044	0.932	0.888	0.946	1.423
c19a8.14	0.976	1.128	1.322	0.924	0.921	0.747	0.97	1.046	1.321
c19a8.15	1.026	1.093	1.16	0.916	0.859	0.682	1.081	1.093	1.38
c19b12.01	1.32	1.324	0.331	1.058	0.812	0.861	1.412	1.294	0.35
c19b12.02c	1.762	0.525	0.112	1.844	0.589	0.799	1.905	0.563	0.131
c19b12.05c	0.968	0.897	1.007	0.986	0.961	1.049	1.013	1.023	1.031
c19b12.06c	1.029	1.053	1.004	0.905	0.742	0.548	1.029	1.038	1.063
c19b12.07c	0.883	0.833	0.688	1.05	1.273	1.367	0.897	0.874	0.693
c19b12.08	0.443	0.915	1.179	0.997	1.534	1.774	0.469	0.878	1.099
c19b12.10	0.717	0.9	1.026	0.99	1.332	1.409	0.727	0.984	0.992
c19b12.11c	1.264	1.132	0.275	1.056	0.845	0.698	1.302	1.152	0.297
c19b12.12c	NA	NA	NA	NA	NA	NA	NA	NA	NA
c19c2.04c	0.733	1.473	1.327	0.696	0.753	0.479	0.726	1.501	1.565
c19c2.06c	0.861	1.343	0.877	1.172	1.28	0.79	0.797	1.346	0.904
c19c2.08	1.029	1.307	1.068	0.991	1.035	0.675	0.999	1.232	1.082
c19c2.09	0.793	1.016	1.57	0.938	1.053	1.315	0.75	0.962	1.618
c19c2.10	1.361	0.953	1.173	1.266	1.063	1.492	1.177	0.8	1.073
c19c2.11c	0.583	1.005	1.547	0.838	0.881	0.933	0.585	0.999	1.983
c19c2.12	1.049	1.084	0.913	0.943	0.946	0.719	1.114	1.073	0.843
c19c2.13c	1.388	1.156	0.523	1.122	0.851	1.014	1.417	1.161	0.697
c19c7.01	1.046	0.884	0.596	1.058	1.001	0.881	1.137	0.906	0.714
c19c7.02	0.824	0.796	1.138	1.09	1.143	1.218	0.804	0.792	1.111
c19c7.04c	0.235	0.27	0.278	2.455	1.442	2.85	0.249	0.318	0.39
c19c7.05	NA	NA	NA	NA	NA	NA	NA	NA	NA
c19c7.06	1.457	1.531	0.768	1.085	0.887	0.547	1.408	1.46	0.774
c19c7.07c	1.07	1.076	0.692	0.941	0.836	0.721	1.119	1.151	0.726
c19c7.08c	0.91	0.952	0.992	1.055	1.149	1.009	0.985	0.964	0.944
c19c7.10	0.611	0.909	1.715	0.777	1.153	1.283	0.592	0.934	1.63
c19c7.11	0.96	1.039	0.963	1.055	1.094	0.873	0.921	1	1.018
c19c7.12c	0.964	0.909	0.803	1.069	0.886	0.978	0.967	0.901	0.751
c19d5.02c	0.896	0.975	1.115	0.907	0.903	0.864	0.934	1.001	1.052
c19d5.04	0.851	0.851	0.736	1.059	0.982	1.495	0.897	0.823	0.724
c19d5.05c	1.17	1.108	0.649	0.937	0.716	0.548	1.193	1.152	0.785
c19d5.07	0.941	0.899	0.761	1.053	1.032	1.425	0.958	0.867	0.893
c19d5.10c	1.397	0.952	NA	1.044	0.79	NA	1.288	0.977	0.582
c19e9.01c	1.006	0.993	1.455	0.995	1.211	0.952	0.964	1.013	1.164
c19f5.02c	1.261	1.278	0.641	0.885	0.754	0.465	1.258	1.281	0.806
c19f5.03	1.007	1.003	0.883	1.109	1.061	1.304	0.975	1.031	0.812
c19f5.04	0.676	0.934	1.639	0.765	0.757	0.618	0.689	0.966	1.732
c19f5.04.rc	0.746	1.009	1.746	0.825	0.815	0.675	0.727	0.981	1.87
c19f8.02	0.891	1.031	1.302	0.891	0.817	0.78	0.898	0.998	1.327
c19f8.03c	0.934	0.989	1.143	1.141	0.995	1.081	0.954	1.032	0.949
c19f8.04c	1.115	1.266	1.455	1.271	1.13	1.142	1.089	0.892	1.54
c19f8.05	1.04	0.986	1.076	1.151	1.111	1.016	0.957	1.031	1.03
c19g12.03	0.87	0.941	1.132	1.062	1.033	1.287	0.927	0.977	1.111
c19g12.04	0.889	1.067	1.115	0.866	1.317	1.226	1.055	1.263	1.178
c19g12.05	1.317	1.329	1.522	0.922	0.753	0.629	1.256	1.566	1.314
c19g12.08	1.02	1.126	1.247	0.742	0.551	0.556	1.042	1.121	1.241
c19g12.08.rc	1.191	1.268	1.288	0.868	0.685	0.716	1.247	1.268	1.293
c19g12.09	0.161	0.476	1.483	0.55	1.247	3.432	0.141	0.443	1.352
c19g12.11	0.82	0.88	1.043	1.104	0.971	1.253	0.849	0.946	1.01
c19g12.12	0.927	0.895	0.928	1.007	0.892	0.865	0.957	0.92	0.863
c19g12.13c	1.017	0.966	0.645	1.087	0.935	1.11	1.026	0.962	0.599
c19g12.17c	1.515	1.13	0.449	1.417	1.027	0.291	1.562	1.161	0.481
c19g7.02	1.044	1.098	0.754	1.038	1.049	0.707	0.999	1.022	0.834
c19g7.04	1.408	1.28	0.94	1.356	1.17	NA	1.217	1.47	1.125
c19g7.04.rc	1.07	NA	NA	1.327	1.534	1.823	1.304	1.729	NA
c19g7.06	1.157	1.114	1.212	1.19	1.029	1.083	1.411	0.94	1.039
c19g7.07c	1.333	1.101	0.846	1.105	0.927	0.781	1.365	1.215	0.778
c19g7.08c	1.041	1.145	1.431	0.996	1.075	1.063	1.045	1.005	1.236
c19g7.10c	NA	NA	NA	NA	NA	NA	NA	NA	NA
c19g7.11c	0.816	0.777	1.651	1.105	1.243	1.676	0.718	0.862	1.323
c19g7.12c	0.736	1.028	1.718	1.063	1.181	1.415	0.834	0.968	1.311
c19g7.13	1.268	0.871	0.635	1.302	1.093	1.3	1.217	0.852	0.541
c19g7.14c	1.056	1.075	1.107	0.924	1.242	1.231	1.166	0.939	1.335
c19g7.15	1.085	1.11	0.712	1.129	1.141	1.02	1.189	1.111	0.705
c19g7.16	0.989	1.204	1.401	0.917	1.003	0.89	0.861	1.116	1.505
c1a4.04	0.78	0.758	1.956	0.723	0.74	0.696	0.834	0.842	1.998
c1a4.05	1.401	0.869	0.697	1.262	0.995	0.906	1.497	0.943	0.612
c1a4.06c	1.01	1.014	1.165	0.889	0.942	0.99	1.01	1.056	1.026
c1a4.07c	1.281	1.101	0.547	1.003	0.805	0.706	1.321	1.127	0.604
c1a4.09	1.222	0.994	0.614	1.166	0.905	0.966	1.271	1.109	0.629
c1a4.11c	1.207	1.08	0.818	1.154	1.1	1.075	1.204	1.136	0.873
c1a6.01c	0.901	1.002	1.178	0.955	1.02	0.802	0.908	1.09	1.184
c1a6.02	1.211	1.218	0.751	1.064	0.962	0.626	1.257	1.302	0.82
c1a6.03c	0.863	0.877	1.151	1.042	1.051	1.267	0.856	0.884	0.958
c1a6.04c	0.84	1.206	1.312	0.819	1.059	0.608	0.821	1.194	1.233
c1a6.05c	0.926	1.061	1.191	0.991	1.071	0.851	0.967	1.076	0.985
c1a6.07	0.63	1.161	1.907	0.624	0.955	0.698	0.631	1.205	1.841
c1a6.08c	0.92	1.345	1.443	1.054	1.38	0.665	0.939	1.052	1.413
c1a6.11	NA	NA	NA	NA	NA	NA	NA	NA	1.371
c1b1.02c	0.929	0.878	1.081	1.003	1.485	1.522	0.845	0.866	1.137
c1b1.03c	1.15	1.111	0.945	0.942	0.866	0.796	1.122	1.13	0.881
c1b1.04c	1.232	1.057	0.948	1.13	0.958	0.881	1.179	1.073	1.037
c1b2.02c	0.949	0.964	1.052	0.905	0.839	0.797	0.958	0.964	1.079
c1b2.03c	1.496	1.274	0.253	1.226	0.939	0.437	1.466	1.167	0.295
c1b2.04	1.074	1.089	1.194	0.773	0.706	0.651	1.148	1.121	1.207
c1b3.01c	1.236	1.057	0.612	1.082	0.877	0.94	1.199	1.123	0.681
c1b3.02c	1.094	1.05	0.738	0.937	0.857	0.692	1.16	1.061	0.806
c1b3.04c	0.684	1.288	1.38	0.995	1.325	0.935	0.727	1.363	1.432
c1b3.05	1.103	1.042	0.999	0.902	0.858	0.813	1.053	1.038	0.996
c1b3.05.rc	1.165	1.158	1.113	1.095	1.012	0.941	1.054	1.186	1.13
c1b3.06c	0.502	0.623	1.31	0.844	1.258	1.945	0.492	0.689	1.235
c1b3.08	0.734	0.787	1.365	0.944	1.156	1.651	0.752	0.773	1.148
c1b3.08.rc	NA	NA	1.592	1.336	1.498	1.628	NA	1.246	1.512
c1b3.09c	1.056	1.081	0.993	0.974	0.829	0.728	1.057	1.05	0.902
c1b3.10c	1.241	1.089	1.682	1.286	1.097	0.962	1.123	0.987	1.281
c1b3.13	1.38	1.309	0.768	0.959	0.715	0.603	1.334	1.206	0.741
c1b3.15c	1.071	1.042	0.954	1.075	1.411	1.581	0.982	1.067	1.109
c1b3.16c	1.29	1.306	1.153	0.808	0.613	0.573	1.273	1.274	1.219
c1b3.17	1.292	1.118	0.592	1.215	1.089	0.997	1.262	1.115	0.607
c1b3.18c	1.017	1.405	1.174	1.064	1.186	1.178	1.281	1.128	1.227
c1b3.20	0.677	0.75	1.498	0.917	1.028	1.395	0.618	0.767	1.43
c1b9.03c	1.331	1.209	0.582	0.934	0.736	0.522	1.373	1.328	0.661
c1d4.02c	0.756	1.045	1.521	0.894	1.022	0.904	0.697	0.978	1.501
c1d4.03c	1.078	1.071	0.989	1.141	1.235	1.054	0.978	1.104	1.025
c1d4.05c	1.059	0.822	0.921	0.994	0.983	0.897	1.115	0.82	0.996
c1d4.07c	1.016	1.231	1.136	1.164	1.288	0.933	1.147	1.222	1.226
c1d4.08	1.079	1.039	0.826	1.047	0.956	0.788	1.185	0.995	0.755
c1d4.09c	0.944	0.932	0.749	0.989	1.182	1.21	0.953	1.002	0.754
c1d4.10	0.995	1.072	1.071	0.907	1.082	0.96	1.023	1.111	1.019
c1d4.11c	1.501	0.95	0.522	1.262	0.726	0.905	1.549	1.107	0.506
c1d4.14	1.037	1.091	1.31	0.989	0.972	1.092	1.119	1.097	0.91
c1d7.01	0.893	0.962	0.956	0.961	0.959	0.892	0.946	0.936	0.956
c1d7.03	1.174	1.036	0.951	1.193	1.029	1.045	1.13	1.079	0.912
c1e11.03	0.344	0.928	1.699	0.737	1.544	1.061	0.344	0.877	1.684
c1e8.01	1.12	0.966	0.949	1.043	0.99	1	1.174	0.984	0.803
c1e8.02	1.102	1.011	1.097	1.085	1.007	1.066	1.205	1.079	1.029
c1e8.03c	1.199	1.052	1.076	1.067	1.052	0.79	1.221	1.025	0.956
c1e8.04c	0.713	0.598	1.491	0.86	0.901	1.645	0.628	0.612	1.376
c1e8.05	0.949	0.649	0.955	1.291	0.916	0.938	0.975	0.733	0.939
c1e8.05.rc	1.209	1.045	1.176	1.393	1.271	1.152	1.137	1.087	1.122
c1f12.01c	0.927	0.918	0.848	1.083	1.057	1.048	1.019	0.941	0.86
c1f12.02c	0.997	1.038	0.589	0.799	0.74	0.382	1.064	1.071	0.745
c1f12.03c	1.075	1.127	1.082	0.853	0.862	0.643	1.01	1.065	1.088
c1f12.04c	1.038	1.119	1.285	0.996	1.05	0.82	1.135	1.179	1.196
c1f12.05	1.161	0.729	0.868	1.08	0.919	1.034	1.192	0.732	0.779
c1f12.06c	0.722	0.833	1.458	0.854	0.827	0.736	0.686	0.833	1.435
c1f12.07	0.884	1.003	1.847	0.74	0.772	0.683	0.863	0.961	1.88
c1f12.08	0.961	1.11	1.005	0.942	0.969	0.733	1.03	1.157	1.087
c1f12.09	NA	NA	NA	NA	NA	NA	NA	NA	NA
c1f12.10c	0.855	0.936	0.94	0.8	1.039	0.775	0.859	0.904	1.009
c1f3.03	0.846	0.771	1.046	1.082	1.03	1.503	0.787	0.808	0.899
c1f3.04c	0.872	0.919	1.271	1.383	1.168	1.392	1.072	0.841	1.299
c1f3.05	NA	NA	NA	NA	NA	NA	NA	NA	NA
c1f3.06c	1.068	1.014	0.819	1.168	0.911	0.809	1.093	0.99	0.746
c1f3.07c	1.173	1.239	0.832	1.031	0.961	0.732	1.183	1.384	0.888
c1f3.08c	0.996	1.013	0.868	1.17	1.126	0.658	0.998	1.034	0.934
c1f3.09	0.513	1.005	2.066	0.544	0.836	0.69	0.496	0.968	2.026
c1f3.10c	0.711	0.93	1.498	0.905	1.065	1.035	0.735	0.932	1.432
c1f3.11	0.966	1.074	1.076	1.073	0.957	0.889	1.03	1.019	1.115
c1f5.02	0.88	0.904	1.031	0.881	0.908	1.02	0.878	0.919	1.01
c1f5.03c	1.082	0.99	0.872	0.943	0.877	0.783	1.112	1.071	0.866
c1f5.05c	0.973	0.981	1.317	0.977	0.927	1.242	0.973	0.973	1.347
c1f5.06	1.058	1.005	0.933	1.01	0.937	0.862	1.003	1.013	0.952
c1f5.07c	1.017	1.052	1.001	0.96	0.977	1	1.006	0.997	0.899
c1f5.11c	1.139	1.096	0.875	1.188	1.152	1.017	1.004	1.079	0.893
c1f7.01c	1.575	1.15	0.909	1.116	1.151	1.176	1.034	1.277	1.007
c1f7.02c	1.181	1.407	0.335	0.954	0.839	0.477	1.381	1.382	0.48
c1f7.03	0.819	0.879	1.139	0.956	0.974	1.137	0.875	0.866	1.156
c1f7.06	NA	NA	NA	NA	NA	NA	NA	NA	NA
c1f7.09c	0.719	0.796	NA	0.985	1.159	2.219	0.656	0.718	0.862
c1f7.10	0.916	0.947	0.661	1.019	1.062	1.246	0.925	0.893	0.642
c1f7.11c	0.901	0.952	1.673	0.894	1.002	1.166	0.947	0.898	1.027
c1f7.12	0.332	0.381	0.798	0.554	1.224	3.945	0.31	0.401	0.63
c1f8.02c	0.131	0.153	0.188	1.27	1.53	4.598	0.129	0.177	0.151
c1f8.03c	0.602	0.318	0.145	1.789	0.508	3.63	1.018	0.463	0.128
c1f8.04c	0.248	0.213	0.286	0.42	0.916	6.376	0.234	0.196	0.265
c1f8.06	1.324	0.707	0.554	1.755	0.975	1.148	1.197	0.747	0.451
c1f8.07c	1.15	1.136	0.577	1.167	1.044	0.731	1.151	1.138	0.692
c1f8.08	0.956	1.02	0.83	1.111	1.045	1.273	1.005	0.962	0.811
c20f10.02c	0.918	1.032	1.278	0.886	1.149	1.183	0.823	1.052	1.436
c20f10.03	0.359	1.255	2.114	0.453	1.188	0.561	0.328	1.283	2.076
c20f10.04c	0.857	1.009	0.953	0.866	1.029	1.115	0.899	0.977	0.938
c20f10.05	0.776	1.006	1.551	0.96	1.085	1.098	0.762	0.993	1.415
c20f10.07	0.791	1.034	1.179	1.074	1.182	1.217	0.757	0.939	1.257
c20f10.08c	1.117	0.966	1.335	1.078	1.217	1.309	1.082	1.06	1.182
c20f10.10	0.677	1.352	2.314	0.751	1.284	1.141	0.565	1.302	2.115
c20g4.01	0.964	1.018	1.095	0.937	0.89	0.819	0.979	0.996	1.075
c20g4.03c	0.527	0.529	0.517	1.779	1.147	2.071	0.578	0.565	0.615
c20g4.05c	0.746	0.776	1.05	1.109	1.185	1.892	0.751	0.723	0.971
c20g8.02	0.695	1.29	NA	0.926	1.21	NA	0.824	0.879	NA
c20g8.04c	1.358	1.17	0.775	1.318	1.124	0.442	1.229	1.184	0.585
c20g8.06	1.084	0.985	1.077	1.081	0.93	1.089	1.049	0.989	1.066
c20g8.07c	0.985	0.958	1.101	0.894	0.793	0.79	0.938	0.938	1.174
c20g8.08c	1.317	NA	1.359	1.399	0.951	NA	1.638	NA	1.332
c20g8.09c	1.403	1.206	0.808	1.08	0.647	0.731	1.347	1.305	0.812
c20h4.01	1.224	1.148	0.666	0.928	0.773	0.667	1.192	1.17	0.729
c20h4.02	0.786	0.918	1.394	0.99	1.091	1.242	0.736	0.754	1.205
c20h4.04	0.962	0.917	0.947	0.959	0.948	1.027	1.018	0.834	0.983
c20h4.05c	NA	NA	NA	NA	NA	NA	NA	NA	NA
c20h4.06c	1.042	1.002	0.811	1.059	1.123	0.99	1.037	1.038	0.793
c20h4.11c	0.915	1.006	0.677	1.568	1.303	1.753	0.875	0.643	NA
c21.01	1.239	0.99	1.372	1.082	0.989	1.342	0.936	0.907	1.329
c21.02	0.883	0.884	1.491	1.018	1.14	1.202	0.722	0.883	1.242
c21.03c	0.917	1.12	0.968	1.059	1.126	1.031	0.915	1.028	1.007
c21.04	0.848	1.048	1.279	0.929	0.979	1.101	0.912	1.027	1.121
c21.07c	1.037	1.061	1.12	1.071	1.18	1.268	1.002	1.073	1.007
c21.08c	1.088	1.432	NA	1.33	1.745	1.704	1.098	1.469	1.711
c211.01	0.824	0.951	1.262	0.891	0.861	0.738	0.877	0.939	1.239
c211.03c	1.054	1.005	0.857	1.227	0.961	1.013	1.016	0.958	0.729
c211.05	1.179	1.135	0.787	1.115	1.02	0.612	1.193	1.215	0.848
c211.06	0.924	0.958	1.089	0.978	1.009	0.887	0.914	0.975	1.063
c211.08c	0.802	0.92	0.955	0.84	0.952	1.128	0.874	0.897	0.967
c212.01c	0.648	0.834	1.06	0.913	1.132	0.731	0.86	1.316	1.68
c212.02	0.801	0.782	0.857	1.414	1.646	2.316	0.929	0.965	1.115
c212.03	0.799	1.13	1.452	1.346	1.348	1.556	NA	1.198	1.688
c212.04c	0.514	1.02	2.371	0.672	1.075	0.731	0.482	0.816	1.523
c212.05c	NA	NA	NA	NA	NA	NA	NA	NA	NA
c212.06c	0.771	1.089	1.395	1.014	1.175	1.238	0.733	0.989	1.328
c212.07c	1.219	1.383	1.817	1.233	1.162	1.839	0.793	1.118	1.982
c212.08c	1.099	1.188	1.531	1.087	1.325	1.492	1.065	1.146	1.254
c212.09c	0.612	0.795	1.114	1.083	1.264	1.648	0.543	0.717	0.93
c212.10	1.158	1.06	0.446	1.265	0.94	1.096	1.11	0.96	0.432
c212.11	NA	NA	NA	0.876	NA	NA	NA	0.302	NA
c215.01	0.954	1.178	1.165	1.019	1.069	1.088	0.926	1.064	1.127
c215.02	0.924	0.956	0.746	1.031	1.05	1.156	0.961	0.975	0.751
c215.06c	1.324	1.361	0.516	0.835	0.667	0.594	1.622	1.229	0.408
c215.07c	0.717	0.943	1.568	0.823	1.041	0.945	0.708	0.865	1.531
c215.08c	0.973	1.046	1.191	0.9	0.776	0.714	0.961	1.115	1.216
c215.09c	0.975	0.992	0.769	0.97	1.004	1.091	1.009	0.954	0.871
c215.10	0.621	0.869	1.013	0.736	1.189	1.59	0.734	0.937	1.09
c215.11c	0.136	0.241	0.873	0.401	1.222	4.451	0.131	0.23	0.757
c215.13	0.768	1.028	1.315	0.933	1.441	1.006	0.755	0.967	1.19
c215.14c	0.901	0.694	1.148	0.954	1.103	1.278	0.925	0.643	1.159
c216.01c	1.021	1.022	0.93	1.073	1.115	0.885	0.986	0.941	0.953
c216.02	0.928	0.98	1.075	1.452	1.513	1.321	0.96	0.907	0.956
c216.03	0.625	0.89	1.593	0.776	1.11	1.588	0.58	0.858	1.507
c216.04c	0.491	0.635	1.158	0.675	1.227	2.298	0.493	0.613	0.989
c21b10.02	0.868	0.933	1.302	0.903	0.928	1.035	0.812	0.926	1.357
c21b10.03c	0.937	0.844	0.975	1.054	1.035	1.286	0.97	0.881	0.956
c21b10.06c	0.835	0.852	1.463	0.874	0.89	0.995	0.864	0.846	1.445
c21b10.07	1.002	0.861	0.883	1.145	1.001	0.945	1.038	0.847	0.837
c21b10.08c	0.571	0.757	1.497	0.765	0.93	1.111	0.58	0.804	1.426
c21b10.09	0.967	0.844	0.741	1.084	1.008	1.003	1.024	0.895	0.741
c21b10.11	0.78	0.837	1.141	1.062	0.966	1.177	0.813	0.822	1.018
c21b10.13c	0.873	0.867	0.997	0.901	0.766	1.276	0.97	0.942	0.92
c21b10.13c.rc	1.144	1.315	1.245	1.013	1.117	1.754	1.084	0.95	NA
c21c3.02c	1.698	1.443	2.204	1.034	1.582	1.738	1.268	1.14	2.368
c21c3.03	0.915	1.077	1.205	0.911	1.145	1.102	0.885	0.956	0.923
c21c3.04c	0.894	0.93	1.191	1.017	1.01	0.966	0.897	0.919	1.137
c21c3.06	1.048	0.907	0.847	1.043	0.878	1.04	1.033	0.922	0.856
c21c3.07c	0.985	0.987	0.874	0.975	0.907	0.747	0.957	1.042	0.817
c21c3.08c	1.64	1.384	0.859	0.613	0.617	0.625	1.354	1.312	0.785
c21c3.09c	1.011	1.044	0.972	1.148	1.02	1.014	0.936	0.971	0.954
c21c3.10c	NA	NA	NA	NA	NA	NA	NA	1.038	NA
c21c3.11	0.628	0.997	1.299	0.873	1.252	0.935	0.597	0.985	1.37
c21c3.12c	0.965	1.05	1.099	0.9	0.946	0.799	1.049	1.013	1.121
c21c3.14c	1.098	0.978	1.009	0.996	1.001	0.92	1.067	0.91	0.997
c21c3.15c	0.924	0.949	1.231	0.876	0.814	0.758	0.928	1.047	1.404
c21c3.16c	1.028	0.897	1.009	1.101	1.039	1.212	1.008	0.957	1.051
c21c3.17c	0.853	0.861	1.295	0.964	0.94	0.855	0.811	0.82	1.208
c21c3.19	0.081	0.919	2.6	0.214	1.179	0.546	0.064	0.877	2.273
c21c3.20c	0.782	0.817	1.128	1.072	1.214	1.313	0.703	0.797	1.037
c21d10.05c	1.053	0.828	0.771	1.244	1.011	0.945	1.089	0.824	0.701
c21d10.05c.rc	1.112	0.923	1.005	1.297	1.126	1.19	1.111	1.055	1.019
c21d10.06c	1.115	0.838	1.386	1.257	1.184	1.509	1.229	0.876	1.162
c21d10.07	1.01	0.857	NA	0.916	0.862	NA	1.151	0.916	1.149
c21d10.08c	1.179	1.114	1.342	1.105	1.249	1.079	1.084	1.133	1.407
c21d10.09c	0.896	0.972	0.91	0.979	1.108	0.891	0.908	1.005	0.997
c21d10.10	1.031	0.987	0.729	1.099	1.082	0.883	0.982	0.953	0.807
c21d10.11c	0.877	0.918	0.978	0.857	1.018	1.106	0.876	0.964	0.915
c21d10.13	1.139	1.057	1.148	1.144	0.907	1.214	1.376	1.152	1.023
c21e11.04	0.452	0.584	2.762	0.544	0.488	0.61	0.413	0.631	3.145
c21e11.05c	0.807	0.959	NA	0.976	1.025	1.161	0.959	1.045	1.069
c21h7.01c	0.996	0.75	1.065	1.318	1.123	1.692	0.84	0.831	1
c21h7.02	1.096	1.08	1.066	1.094	1.02	0.913	0.993	1.014	0.862
c21h7.03c	1.154	0.966	0.834	1.129	1.2	1.068	1.116	0.962	0.8
c21h7.04	NA	NA	NA	NA	NA	NA	NA	NA	NA
c21h7.04.rc	NA	1.311	NA	1.1	1.236	NA	1.464	1.357	1.133
c21h7.06c	0.421	0.991	2.066	0.667	1.145	0.905	0.365	0.907	1.824
c222.01	0.888	0.954	1.033	0.898	0.872	0.759	0.933	0.977	1.032
c222.02c	0.467	0.766	1.636	0.965	1.534	1.726	0.421	0.706	1.51
c222.03c	0.989	1.012	0.764	0.981	0.94	0.588	0.977	0.991	0.863
c222.04c	0.941	0.969	0.872	0.967	1.02	0.982	0.999	0.902	0.858
c222.05c	0.979	0.899	0.873	1.22	1.291	1.344	0.965	0.786	0.835
c222.06	1.221	1.311	NA	0.929	0.738	NA	1.531	1.213	0.863
c222.07c	NA	NA	NA	NA	NA	NA	NA	NA	NA
c222.08c	NA	NA	NA	NA	NA	NA	NA	NA	NA
c222.09	0.957	1.222	1.108	0.966	1.136	0.632	0.981	1.229	1.215
c222.11	0.877	1.273	1.185	0.801	0.911	0.755	0.853	1.145	1.205
c222.13c	0.866	1.086	1.268	1.014	1.154	1.035	0.854	1.086	1.194
c222.14c	0.892	0.913	1.005	1.023	0.972	1.004	0.867	0.947	1.008
c222.17c	NA	NA	NA	NA	NA	NA	NA	NA	NA
c227.01c	1.116	0.846	0.913	1.11	0.86	0.853	1.173	0.881	0.967
c227.02c	1.199	1.224	0.667	0.974	0.778	0.501	1.198	1.169	0.756
c227.03c	0.897	1.126	1.511	0.744	0.961	0.889	0.922	1.132	1.522
c227.04	0.941	1.031	1.04	1.032	1.078	1.317	0.852	0.926	1.004
c227.05	NA	1.788	NA	1.082	NA	NA	NA	NA	NA
c227.06	1.068	1.273	1.263	0.865	0.885	0.885	0.942	1.224	1.469
c227.08c	0.828	0.915	1.283	0.918	0.914	0.93	0.811	0.921	1.3
c227.09	1.597	1.359	1.35	1.261	1.326	1.196	1.134	1.284	1.586
c227.10	0.933	1.023	0.922	0.877	0.887	0.69	1.026	0.974	0.946
c227.11c	0.879	0.973	1.003	0.909	0.88	0.876	0.824	0.833	0.944
c227.12	0.971	1.052	0.837	1.083	1.104	1.081	0.959	1.149	0.918
c227.13c	0.504	1.018	1.802	0.784	1.137	0.842	0.521	1.097	1.582
c227.14	0.963	1.193	1.427	1.062	1.308	1.7	0.798	1.137	1.552
c227.15	0.769	0.926	0.993	1.141	1.207	1.382	0.746	0.962	0.953
c227.16c	0.992	1.001	1.053	0.935	0.895	0.707	1.013	1	1.063
c227.17c	0.83	1.037	1.208	0.83	0.805	0.595	0.92	1.094	1.271
c22a12.01c	1.231	0.961	0.653	1.192	1.044	1.146	1.263	0.976	0.643
c22a12.02c	1.219	1.074	1.281	1.424	1.213	1.647	0.949	0.965	1.014
c22a12.06c	1.664	0.779	0.624	0.842	0.706	0.836	1.852	1.04	0.725
c22a12.07c	1.094	1.029	0.939	1.097	1.013	1.175	1.119	1.057	0.884
c22a12.08c	0.809	0.905	1.29	1.017	1.07	1.278	0.793	0.941	1.109
c22a12.10	1.068	1.007	0.915	1.005	0.901	0.812	1.135	0.984	0.986
c22a12.12c	0.98	1.094	0.911	0.894	1.173	1.059	1.061	1.032	0.917
c22a12.13	0.879	0.851	1.27	0.937	1.089	1.179	0.871	0.862	1.198
c22a12.14c	0.802	1.031	1.534	0.904	1.013	0.892	0.834	0.979	1.536
c22a12.16	1.148	1.192	0.99	1.03	0.906	0.648	1.175	1.233	1.094
c22a12.17c	0.152	0.34	1.75	0.256	0.941	4.351	0.131	0.333	1.017
c22e12.01	1.281	0.939	0.79	1.125	0.793	0.886	1.25	0.991	0.691
c22e12.02	0.691	0.794	1.033	0.942	0.964	1.109	0.742	0.812	0.942
c22e12.03c	0.536	0.746	1.781	0.912	1.064	1.792	0.523	0.736	1.465
c22e12.04	NA	NA	NA	NA	NA	NA	NA	NA	NA
c22e12.06c	0.804	0.804	1.831	0.954	0.933	0.995	0.781	0.833	1.683
c22e12.08	1.148	0.998	0.784	1.054	0.968	0.734	1.094	1.047	0.845
c22e12.11c	NA	NA	NA	NA	NA	NA	NA	NA	NA
c22e12.12	1.225	1.135	0.773	0.879	0.785	0.556	1.333	1.179	0.791
c22e12.14c	1.172	1.203	1.053	1.179	1.092	1.003	1.251	1.137	0.955
c22e12.15	1.35	1.7	1.007	1.306	1.667	0.997	1.126	1.551	1.096
c22e12.16c	1.043	0.879	0.906	1.079	1.073	0.985	1.116	0.939	0.889
c22e12.17c	1.011	1.055	0.99	1.012	0.881	0.847	1.038	1.001	1.006
c22e12.18	1.228	1.141	0.503	0.919	0.794	0.659	1.279	1.281	0.632
c22e12.19	1.222	0.923	NA	NA	1.297	1.315	NA	NA	1.195
c22f3.03c	1.135	1.114	1.104	1.197	1.141	1.282	1.18	1.089	0.849
c22f3.04	1.173	1.19	1.237	1.207	1.178	1.506	1.148	1.067	1.027
c22f3.06c	1.07	1.021	0.986	0.975	0.972	1.102	1.029	0.969	0.912
c22f3.07c	1.01	1.085	1.269	0.747	0.689	0.543	1.145	1.097	1.343
c22f3.08c	1.31	1.169	0.679	1.026	0.895	0.612	1.333	1.172	0.701
c22f3.11c	0.825	1.145	1.034	0.889	1.119	0.831	0.759	1.118	1.124
c22f3.13	0.951	0.903	0.916	1.196	1.228	1.693	0.966	0.828	0.851
c22f8.02c	0.899	0.857	1.159	1.046	1.077	0.746	1.07	0.912	1.167
c22f8.03c	1.464	1.686	NA	1.157	1.663	NA	NA	1.614	1.986
c22f8.04	1.151	0.834	0.754	1.164	0.83	0.934	1.216	0.952	0.8
c22f8.04.rc	NA	NA	NA	NA	1.422	NA	NA	NA	NA
c22f8.05	0.093	0.913	2.558	0.32	1.042	0.775	0.083	0.919	2.364
c22f8.07c	1.031	1.121	0.621	1.056	1.067	0.884	1.067	1.089	0.609
c22f8.09	1.375	1.182	0.444	0.927	0.713	0.612	1.41	1.188	0.515
c22f8.12c	0.911	1.032	1.058	1.068	0.829	1.101	1.023	0.918	1.197
c22g7.01c	0.824	1.142	1.143	1.092	1.007	0.891	0.991	0.986	1.045
c22g7.02	1.158	0.952	0.901	1.239	1.035	1.012	1.138	1.001	0.81
c22g7.03	0.998	1.122	1.424	1.012	1.103	1.005	1.131	1.287	1.154
c22g7.04	1.097	1.147	1.298	1.187	1.162	1.377	1.11	1.347	1.49
c22g7.05	1.265	1.315	0.592	0.925	0.784	0.564	1.379	1.342	0.818
c22g7.07c	0.758	0.762	0.619	0.848	1.895	2.267	0.736	0.849	0.588
c22g7.08	0.296	0.464	0.732	0.473	2.44	2.709	0.272	0.452	0.581
c22g7.09c	0.994	1.067	0.657	0.933	1.185	0.996	1.155	1.019	0.673
c22g7.10	0.9	0.9	0.757	0.871	0.94	1.082	0.839	0.813	0.758
c22g7.11c	0.384	0.359	0.786	0.688	0.774	4.858	0.339	0.369	0.503
c22h10.02	0.804	0.91	1.201	1.019	1.178	1.181	0.826	0.959	1.142
c22h10.04	0.857	0.923	1.284	1.082	1.049	0.913	0.889	0.887	1.095
c22h10.05c	NA	NA	NA	NA	NA	NA	NA	NA	NA
c22h10.06c	1.274	1.104	0.758	1.001	0.914	0.607	1.258	1.112	0.821
c22h10.08	1.081	1.023	1.337	0.973	1.051	0.965	1.101	1.102	1.19
c22h10.09	1.092	1.054	1.28	1.016	1.005	0.769	0.935	0.965	1.152
c22h10.11c	1.032	1.128	0.862	1.109	1.01	1.01	0.947	1.083	0.935
c22h10.13	0.194	0.288	1.573	0.816	0.936	3.068	0.17	0.289	1.158
c22h12.01c	0.247	0.738	2.378	0.495	0.931	0.982	0.22	0.809	2.312
c22h12.02	0.816	1.065	1.041	0.786	0.951	0.735	0.847	1.084	1.2
c22h12.03	0.689	0.949	2.1	0.791	0.901	0.94	0.697	0.862	1.766
c22h12.05c	0.85	0.864	1.23	1.148	1.151	1.52	0.753	0.926	1.16
c23a1.02c	1.134	1.189	1.036	1.063	1.033	0.78	1.207	1.155	0.926
c23a1.03	1.22	1.294	0.648	0.908	0.803	0.235	1.274	1.376	0.828
c23a1.04c	1.254	1.144	1.271	1.089	1.149	0.967	1.137	1.144	1.147
c23a1.05	0.936	0.836	0.984	1.015	0.862	0.825	1.088	0.866	0.999
c23a1.07	1.176	1.015	0.978	1.057	0.916	1.013	1.081	1.046	0.726
c23a1.09	0.815	1.061	0.987	0.853	0.997	0.743	0.889	1.03	0.974
c23a1.12c	1.042	0.99	0.976	0.935	0.824	0.768	1.059	1.044	0.999
c23a1.14c	0.503	0.622	1.502	0.97	1.482	1.729	0.529	0.635	1.455
c23a1.15c	0.835	0.91	1.193	0.977	1.026	1.087	0.752	0.863	1.3
c23a1.16c	0.921	0.899	0.981	1.137	1.516	1.685	0.88	0.922	0.874
c23a1.17	0.832	0.834	1.018	0.996	1.04	1.198	0.85	0.823	1.005
c23a1.18c	0.747	0.942	1.297	0.879	1.028	1.117	0.729	0.972	1.373
c23a6.14c	0.783	0.872	1.4	0.829	0.803	0.772	0.76	0.893	1.396
c23b6.01c	0.68	1.028	1.518	0.829	1.112	1.067	0.676	1.009	1.463
c23b6.02c	1.176	0.995	0.546	0.992	0.872	0.683	1.238	1.105	0.63
c23b6.04c	1.083	0.985	1.198	1.076	0.995	0.83	1.017	0.919	1.257
c23b6.06	1.24	0.959	0.876	1.373	1.107	1.305	1.274	0.942	0.975
c23c11.01	1.267	1.187	NA	1.184	0.912	0.851	1.339	0.985	1.403
c23c11.03	1.23	1.196	0.49	0.917	0.785	0.642	1.293	1.158	0.555
c23c11.04c	0.958	0.989	0.798	0.974	0.969	1.019	0.943	1.03	0.712
c23c11.06c	0.195	0.482	2.388	0.561	0.977	2.329	0.178	0.447	1.753
c23c11.07	1.004	1.026	1.833	1.071	1.217	1.405	0.786	1.079	1.734
c23c11.09	1.239	1.092	0.727	1.055	1.004	0.75	1.21	1.07	0.741
c23c11.10	1.151	1.274	1.134	1.329	1.609	1.633	0.883	1.277	1.471
c23c11.12	1.013	0.95	0.957	1.069	0.954	1.247	1.039	0.948	0.802
c23c11.13c	0.995	1.073	0.96	0.863	0.747	0.784	1.034	1.049	0.999
c23c11.14	0.89	0.991	1.295	0.912	0.832	0.731	1.004	1.004	1.27
c23c11.17	0.905	0.788	0.864	1.114	0.978	1.308	0.914	0.809	0.715
c23c11.17.rc	1.008	0.973	0.869	1.129	0.966	1.161	1.013	0.986	0.826
c23c4.01	1.207	1.258	0.867	1.063	0.996	0.68	1.302	1.219	0.796
c23c4.03	1.126	1.004	0.895	1.066	0.934	0.798	1.105	1	0.89
c23c4.04c	1.113	1.149	0.617	0.905	0.892	0.599	1.147	1.082	0.716
c23c4.05c	0.433	0.899	1.931	0.594	1.044	0.825	0.428	0.823	1.832
c23c4.06c	1.39	1.231	0.441	0.798	0.693	0.37	1.575	1.365	0.502
c23c4.07	1.204	1.33	1.15	1.242	1.193	1.062	1.298	1.251	0.935
c23c4.08	0.723	1.044	1.621	0.694	0.946	0.751	0.797	0.978	1.479
c23c4.09c	1.052	1.048	0.752	0.928	0.915	0.597	1.084	1.081	0.854
c23c4.11	0.95	0.962	1.178	0.794	0.789	0.836	0.987	0.915	1.272
c23c4.14	0.88	0.993	1.18	0.846	1.014	0.837	0.885	0.98	1.089
c23c4.16c	0.704	0.742	1.073	1.051	1.222	1.852	0.736	0.741	0.897
c23c4.17	1.309	1.143	0.431	0.919	0.795	0.584	1.426	1.21	0.44
c23c4.19	NA	NA	NA	NA	NA	NA	NA	NA	NA
c23c4.19.rc	1.186	1.271	1.381	1.114	1.346	1.194	NA	1.003	1.427
c23d3.01	1.168	0.963	1.204	1.069	1.013	0.986	1.356	0.99	0.787
c23d3.03c	1.464	NA	NA	1.311	1.239	2.006	NA	1.286	NA
c23d3.05c	0.374	0.443	0.36	0.344	1.178	2.44	0.471	0.455	0.587
c23d3.06c	1.067	1.25	1.184	0.869	1.027	1.27	1.357	1.441	1.257
c23d3.07	0.705	0.767	0.988	0.922	1.047	1.553	0.751	0.796	0.969
c23d3.08	1.044	1.064	0.758	0.925	0.886	0.883	1.016	1.132	0.748
c23d3.09	0.946	0.924	0.855	0.89	0.808	0.936	0.887	1.009	0.689
c23d3.11	0.519	0.836	1.628	0.795	1.164	1.711	0.591	0.766	1.435
c23d3.12	1.829	0.474	0.072	1.093	0.307	1.921	2.005	0.569	0.091
c23d3.13c	1.092	0.874	0.929	1.156	1.484	1.518	1	0.941	1.354
c23d3.14c	0.966	1.008	0.795	1.109	1.378	1.784	1.138	1.014	0.891
c23e2.02	1.076	0.939	1.677	1.284	1.369	1.979	1.053	1.108	1.269
c23e6.01c	0.736	0.849	0.951	1.107	1.354	1.513	0.754	0.892	1.086
c23e6.02	0.758	0.906	1.363	0.955	1.1	1.165	0.736	0.832	1.026
c23e6.03c	0.767	0.731	0.973	1.001	0.944	1.901	0.85	0.853	0.848
c23e6.04c	1.394	1.075	0.55	1.073	0.826	0.73	1.306	1.068	0.626
c23e6.05	1.283	1.274	0.566	0.884	0.692	0.477	1.322	1.334	0.732
c23e6.06c	0.715	0.729	0.888	0.957	1.183	1.628	0.684	0.758	0.9
c23e6.09	1.259	0.99	0.568	1.258	0.926	0.739	1.353	1.081	0.538
c23e6.10c	1.154	1.205	0.783	0.945	0.958	0.613	1.247	1.161	0.898
c23g3.02c	0.492	0.515	0.68	1.152	1.281	3.113	0.496	0.524	0.598
c23g3.03	0.264	0.552	1.339	0.779	1.564	2.851	0.251	0.555	1.201
c23g3.04	1.005	1.066	1.233	0.887	0.875	0.709	0.952	1.192	1.291
c23g3.05c	1.093	0.949	0.919	1.133	1.052	0.808	1.156	0.947	0.818
c23g3.06	1.131	1.179	0.747	0.911	0.85	0.554	1.095	1.11	0.849
c23g3.07c	0.874	0.911	1.12	1.059	0.973	0.998	0.888	0.966	0.967
c23g3.08c	1.026	0.73	1.126	1.232	1.023	1.439	0.991	0.677	0.987
c23g3.09	0.857	0.942	1.184	0.872	1.009	1.035	0.816	0.894	1.21
c23g3.10c	0.907	0.986	1.117	0.99	0.856	0.988	0.905	0.901	1.221
c23g3.12c	1.15	1.108	0.777	0.966	0.921	0.926	1.191	1.061	0.857
c23g7.01c	0.822	0.986	1.377	0.908	1.053	0.951	0.83	0.902	1.291
c23g7.02c	0.901	1.011	1.223	0.813	0.872	0.819	0.928	0.975	1.25
c23g7.03	0.876	1.084	1.177	0.865	1.04	0.908	0.923	1.063	1.156
c23g7.06c	0.542	0.835	2.094	0.813	1.109	1.205	0.511	0.838	2.138
c23g7.07c	1.237	1.235	0.48	0.926	0.79	0.454	1.392	1.251	0.638
c23g7.08c	1.134	1.092	1.787	1.14	1.092	1.043	1.234	1.242	1.92
c23g7.10c	0.109	0.216	0.876	0.612	2.434	3.754	0.098	0.208	0.467
c23g7.11	0.923	1.045	1.378	1.101	1.856	1.997	0.6	1.041	1.553
c23g7.13c	1.144	1.352	NA	1.197	1.56	NA	1.084	1.306	1.616
c23g7.14	0.749	0.811	1.511	0.775	0.897	1.151	0.704	0.831	1.254
c23g7.16	0.522	0.683	1.115	0.718	1.137	2.015	0.509	0.681	1.039
c23h3.02	0.793	0.953	0.844	0.839	1.287	1.366	0.763	0.921	0.929
c23h3.03c	0.904	1.029	1.007	1.074	1.08	1.051	0.836	1.027	1.138
c23h3.04	0.834	0.775	1.118	1.223	1.234	1.899	0.781	0.707	0.929
c23h3.05c	1.11	1.117	1.108	0.922	0.874	0.663	1.24	1.025	1.063
c23h3.07c	1.202	1.135	0.719	1.064	0.978	0.644	1.156	1.119	0.711
c23h3.08c	0.83	1.201	1.323	0.886	1.122	0.94	0.891	1.163	1.268
c23h3.09c	0.856	0.946	1.057	0.954	1.129	0.991	0.87	0.921	1.07
c23h3.10	1.089	1.108	1.453	0.921	1.147	1.341	1.166	1.435	1.411
c23h3.11c	0.841	0.978	2.389	0.863	0.903	0.91	0.927	0.986	1.947
c23h3.12c	0.934	1.085	1.763	0.869	0.777	0.871	0.97	1.081	1.741
c23h3.14	0.934	1.031	1.033	1.031	1.064	0.987	0.91	0.961	0.928
c23h4.01c	1.131	1.109	0.816	1.112	1.02	0.915	1.116	1.118	0.692
c23h4.02	0.929	0.914	1.285	1.061	0.86	1.097	0.902	0.921	1.15
c23h4.04	0.842	1.129	1.05	0.962	0.984	0.706	0.856	1.15	1.038
c23h4.05c	1.144	1.21	NA	1.197	1.684	1.213	1.224	1.361	1.059
c23h4.08	1.043	1.209	0.747	0.993	0.848	0.735	1.098	1.233	0.799
c23h4.11c	1.019	1.016	0.952	0.936	0.997	1.082	1.157	0.97	1.006
c23h4.13c	0.957	0.94	1.094	0.952	0.821	0.832	1.089	0.986	1.022
c23h4.15	1.604	1.453	0.638	0.939	0.604	NA	1.442	1.301	0.733
c23h4.16c	0.937	0.957	1.279	0.841	1.011	1.035	0.953	1.004	1.211
c23h4.17c	0.943	1.149	1.433	0.937	1.292	1.2	0.845	1.132	1.395
c23h4.19	1.464	0.699	0.35	1.651	0.885	0.791	1.443	0.666	0.363
c244.02c	1.44	1.21	0.67	1.053	0.732	0.571	1.471	1.304	0.679
c24b10.02c	NA	NA	NA	NA	NA	NA	NA	NA	NA
c24b10.03	0.904	0.9	0.877	1.002	0.977	1.011	0.931	0.95	0.788
c24b10.04	1.222	1.17	1.545	1.016	1.126	1.003	1.252	0.992	0.998
c24b10.05	1.06	0.98	0.773	0.937	0.88	0.699	1.156	0.984	0.787
c24b10.06	0.9	0.987	1.284	0.927	0.978	0.689	0.888	0.992	1.283
c24b10.07	NA	NA	NA	NA	NA	NA	NA	NA	NA
c24b10.08c	0.841	1.081	1.384	1.037	1.135	0.918	0.773	1.101	1.29
c24b10.10c	0.899	0.981	1.141	0.967	0.957	1.144	0.941	0.984	1.105
c24b10.11c	1.069	1.031	0.782	1.123	1.099	0.642	1.09	1.121	0.898
c24b10.12	0.897	1.044	1.174	0.977	1.415	1.399	0.934	1.007	1.111
c24b10.14c	1.101	1.151	0.987	1.072	1.069	0.757	0.996	1.114	0.97
c24b10.15	1.161	0.989	0.771	1.202	0.945	0.998	1.312	0.994	0.673
c24b10.16c	0.726	0.972	1.263	0.896	0.964	0.788	0.78	0.955	1.404
c24b10.18	1.234	1.107	0.374	1.029	0.844	0.725	1.356	1.161	0.481
c24b10.19c	1.121	1.176	0.892	1.075	1.087	0.858	1.107	1.156	0.985
c24b10.20	1.072	0.908	1.047	1.277	1.199	1.426	0.893	0.98	1.001
c24b11.02	1.29	NA	1.179	1.137	1.566	1.291	0.892	1.02	1.631
c24b11.04c	0.712	0.798	1.438	0.785	1.13	1.492	0.707	0.809	1.269
c24b11.05	0.444	0.679	2.205	0.644	0.852	1.319	0.408	0.654	2.1
c24b11.07c	1.379	0.838	0.78	1.303	1.065	0.917	1.229	0.835	0.679
c24b11.08c	1.226	0.936	0.963	1.116	0.986	0.825	1.181	0.927	0.947
c24b11.09	0.867	1.154	1.403	0.736	0.796	0.459	0.905	1.232	1.432
c24b11.10c	1.277	0.758	0.941	1.271	0.956	1.097	1.209	0.757	0.72
c24b11.12c	0.908	0.968	1.198	1.015	1.014	0.95	0.926	0.975	1.158
c24c6.02	1.532	1.349	NA	1.042	0.819	1.101	1.362	1.115	0.813
c24c6.03	0.836	1.064	1.898	1.082	0.992	1.015	0.997	1.291	1.388
c24c6.04	1.119	1.193	0.964	0.829	0.82	0.742	1.069	1.175	1.09
c24c6.08c	1.093	0.998	1.053	1.018	0.912	0.907	0.972	1.017	1.064
c24c6.09c	0.105	0.603	2.911	0.222	0.969	2.059	0.089	0.488	2.089
c24c6.10c	1.248	1.185	NA	1.236	1.251	1.294	1.192	0.883	1.238
c24c6.11	1.009	0.8	0.837	0.989	0.896	0.99	0.966	0.845	0.741
c24c9.02c	1.034	1.109	1.062	0.914	0.842	0.686	1.088	1.076	0.973
c24c9.03	1.04	1.129	0.998	0.912	0.905	0.75	1.073	1.116	1.045
c24c9.04	0.954	0.904	1.188	0.996	0.962	0.858	0.963	0.857	1.243
c24c9.05c	1.264	1.083	0.685	1.188	0.973	1.046	1.268	1.158	0.631
c24c9.06c	1.065	1.162	0.928	1.079	1.031	0.642	0.967	1.072	0.876
c24c9.08	0.713	0.763	1.099	1.031	1.045	2.088	0.619	0.705	1.003
c24c9.09	0.98	0.948	1.26	0.87	1.312	1.169	0.925	1.009	0.989
c24c9.10c	0.897	0.981	1.183	0.86	0.863	0.775	0.919	0.998	1.246
c24c9.11	1.526	1.127	0.496	1.129	0.92	0.789	1.573	1.159	0.535
c24c9.12c	1.251	1.336	0.646	0.941	0.846	0.507	1.345	1.368	0.727
c24c9.13c	0.787	1.034	1.087	0.935	1.243	1.135	0.863	1.015	1.161
c24c9.14	0.631	0.932	1.761	0.847	1.211	1.116	0.575	0.893	1.749
c24c9.16c	0.994	1.059	0.977	0.828	0.866	0.807	1.064	1.026	1.054
c24h6.01c	1.168	0.953	0.548	1.21	1.101	1.261	1.053	0.957	0.532
c24h6.02c	0.849	1.108	1.067	0.843	0.935	0.99	0.923	1.158	1.111
c24h6.06	0.951	1.01	1.081	0.945	1.176	1.181	0.998	1.018	1.066
c24h6.08	0.723	1.002	1.656	0.97	1.097	1.102	0.77	1.002	1.675
c24h6.09	0.923	0.997	1.059	1.261	1.328	1.452	0.952	0.95	1.093
c24h6.10c	1.112	1.084	0.813	0.877	0.794	0.486	1.149	1.186	0.961
c24h6.11c	1.247	1.005	0.662	1.288	1.241	1.608	1.121	0.83	0.616
c24h6.13	1.426	0.791	0.291	1.341	0.714	1.053	1.401	0.812	0.296
c24h6.13.rc	1.606	1.524	NA	1.522	1.197	1.732	1.272	0.995	0.934
c25a8.01c	1.153	1.107	0.88	1.136	1.012	0.929	1.159	1.078	0.854
c25a8.02	0.722	0.938	1.275	1.015	1.299	1.524	0.638	0.947	1.24
c25a8.03c	1.092	1.129	1.158	0.979	1.15	1.007	1.015	1.142	1.076
c25b2.01	0.631	1.026	1.339	0.769	1.119	0.986	0.649	1.017	1.548
c25b2.03	0.466	1.021	2.094	0.647	1.075	1.008	0.437	1.04	1.616
c25b2.04c	1.055	0.868	1.093	1.014	0.967	1.03	0.938	0.961	1.162
c25b2.06c	1.123	1.132	0.762	0.924	0.792	0.581	1.141	1.181	0.799
c25b2.07c	1.236	0.808	0.513	1.472	1.122	1.267	1.281	0.829	0.465
c25b2.08	1.186	0.655	0.684	1.369	0.97	1.598	1.138	0.628	0.611
c25b2.09c	1.321	1.421	0.903	0.896	0.817	0.429	1.22	1.462	0.913
c25b2.10	0.64	0.956	1.649	0.894	1.234	1.074	0.645	0.982	1.518
c25b2.11	0.646	0.92	1.683	0.875	1.208	0.875	0.611	0.934	1.672
c25b2.11.rc	NA	1.025	NA	1.232	NA	NA	1.679	NA	NA
c25b2.12.c	1.016	0.987	0.665	1.131	0.987	0.98	1.083	1.077	0.672
c25b8.02	0.904	1.123	0.999	1.031	1.157	1.085	0.908	1.156	0.977
c25b8.03	1.086	0.665	0.909	1.168	0.939	1.236	1.115	0.682	0.913
c25b8.04c	1.071	1.079	1.041	0.872	0.832	0.811	1.035	1.131	1.006
c25b8.05	1.19	1.134	0.457	1.019	0.774	0.738	1.29	1.212	0.434
c25b8.06c	1.097	1.074	0.695	0.99	0.84	0.806	1.086	1.117	0.608
c25b8.07c	1.249	0.945	0.837	1.183	0.977	0.943	1.237	0.897	0.748
c25b8.08	NA	NA	NA	NA	NA	NA	NA	NA	NA
c25b8.09	0.626	0.757	1.282	1.002	1.021	1.357	0.675	0.802	1.299
c25b8.10	0.708	0.777	1.014	1.017	0.989	1.372	0.707	0.798	0.996
c25b8.11	0.923	0.744	0.856	1.18	1.105	1.494	0.896	0.777	0.845
c25b8.12c	0.877	1.097	0.724	0.986	1.001	0.665	0.954	1.123	0.74
c25b8.15c	1.153	1.007	0.538	1.015	0.986	0.871	1.175	1.124	0.524
c25b8.16	1.127	0.807	0.704	1.106	0.961	1.231	1.048	0.87	0.691
c25b8.17	0.98	0.98	0.882	0.949	0.997	0.879	1.02	1.021	0.872
c25b8.18	0.619	0.917	1.532	0.879	1.228	1.115	0.59	0.91	1.461
c25b8.19c	0.787	0.844	1.105	1.094	1.299	1.39	0.755	0.905	1.138
c25d12.01c	1.417	1.324	0.395	0.958	0.657	0.457	1.448	1.371	0.503
c25d12.02c	0.986	1.048	1.123	0.956	0.909	0.861	0.943	0.968	1.083
c25d12.06	NA	NA	NA	NA	NA	NA	NA	NA	NA
c25d12.06.rc	1.112	1.667	1.521	1.264	1.817	1.188	1.146	1.443	1.408
c25g10.01	0.763	0.678	0.982	1.144	1.251	1.848	0.726	0.701	0.892
c25g10.02	1.118	1.058	NA	1.003	NA	NA	NA	NA	NA
c25g10.03	0.823	0.947	1.262	0.79	0.875	0.925	0.868	1.006	1.197
c25g10.08	1.15	1.207	0.889	0.96	0.873	0.573	1.134	1.149	1.027
c25h1.01c	0.072	0.74	2.585	0.322	1.003	1.617	0.053	0.655	2.224
c25h1.02	0.474	1.237	2.282	0.694	1.203	0.764	0.479	1.212	1.557
c25h1.03	0.602	1.031	1.782	0.79	1.221	0.986	0.533	0.978	1.621
c25h1.04	0.767	0.99	1.418	0.908	0.907	0.787	0.806	1.034	1.302
c25h1.06	0.975	0.986	0.938	0.995	0.954	0.989	1.003	0.953	0.913
c25h1.07	1.214	1.077	0.64	1.119	0.951	0.969	1.242	0.993	0.579
c25h1.08c	0.852	0.923	0.78	1.108	1.338	1.436	0.813	0.86	0.73
c25h2.03	0.782	1.204	1.276	1.023	1.329	1.468	0.796	0.992	0.897
c25h2.04c	1.432	0.653	NA	1.046	1.01	NA	1.337	1.392	1.077
c25h2.05	1.02	1.091	0.8	0.826	0.782	0.362	1.043	1.071	0.85
c25h2.06c	0.924	0.991	1.209	0.949	0.951	0.861	0.971	0.985	1.192
c25h2.08c	1.576	1.115	1.078	1.517	1.206	1.174	1.108	1.018	1.564
c25h2.09	1.193	1.248	NA	1.038	0.977	1.214	1.055	0.915	1.555
c25h2.10c	1.058	1.065	0.838	0.965	0.921	0.793	1.019	1.026	0.875
c25h2.11c	1.122	1.067	1.068	1.014	1.138	1.32	0.991	0.989	1.094
c25h2.14	1.014	0.921	0.908	0.996	1.068	1.105	0.977	0.939	0.949
c25h2.15	1.096	1.203	1.013	0.995	1.046	0.983	1.018	1.172	0.957
c25h2.16c	1.105	0.992	0.877	1.089	0.915	0.89	1.012	1.109	0.9
c26a3.03c	1.317	1.065	0.737	1.224	1.108	1.013	1.332	1.064	0.691
c26a3.06	1.332	1.243	0.66	1.088	0.774	0.704	1.441	1.301	0.76
c26a3.08	1.078	1.084	0.806	1.038	0.925	0.778	1.15	1.072	0.869
c26a3.09c	1.122	0.937	0.964	1.211	0.966	1.008	1.147	0.903	0.974
c26a3.10	1.136	0.791	1.217	1.25	0.842	1.111	1.102	0.789	1.077
c26a3.11	0.943	1.016	1.018	0.929	0.859	0.813	0.961	1.041	0.999
c26a3.15c	1.119	1.107	0.833	1.092	0.98	0.882	1.159	1.135	0.877
c26a3.16	NA	NA	NA	NA	NA	NA	NA	NA	NA
c26a3.16.rc	0.783	0.998	1.472	1.066	1.178	1.259	0.781	0.982	1.558
c26f1.02	0.824	0.991	1.372	0.882	1.074	1.246	0.8	0.942	1.552
c26f1.04c	0.175	0.654	1.85	0.557	1.872	1.787	0.153	0.612	1.724
c26f1.05	0.701	0.91	1.396	0.948	1.12	1.276	0.68	0.93	1.45
c26f1.07	0.316	0.847	1.907	0.656	1.217	1.138	0.327	0.841	1.866
c26f1.08c	1.258	1.301	1.401	1.2	1.198	1.231	1.222	1.161	1.014
c26f1.09	1.04	1.022	1.098	1.181	1.15	1.254	0.887	0.946	1.184
c26f1.11	0.936	1.351	1.183	0.979	1.664	1.141	0.754	1.17	1.314
c26f1.12c	1.222	1.323	0.563	0.863	0.755	0.389	1.139	1.334	0.637
c26f1.12c.rc	NA	NA	NA	NA	1.428	NA	NA	1.624	NA
c26f1.13c	1.276	1.154	0.925	1.022	0.863	0.709	1.287	1.215	1.031
c26f1.13c.rc	1.22	1.425	1.145	1.101	0.94	0.752	1.219	1.314	1.038
c26f1.14c	0.64	1.193	1.219	1.059	1.427	1.168	0.563	1.045	1.082
c26h5.01c	NA	NA	NA	NA	NA	NA	NA	NA	NA
c26h5.02c	0.996	0.984	0.936	1.121	1.072	1.317	1.075	1.017	1.01
c26h5.03	1.143	1.246	1.101	0.908	0.921	0.89	1.212	1.219	1.057
c26h5.04	0.581	0.893	1.411	0.881	1.233	1.258	0.577	0.842	1.327
c26h5.05	0.877	0.913	1.209	0.942	0.973	0.956	0.855	0.997	1.161
c26h5.06	1.293	1.035	0.758	1.151	1.028	1.141	1.107	1.346	0.806
c26h5.07c	0.959	0.978	1.206	0.908	0.868	0.834	0.943	0.96	1.173
c26h5.09c	0.297	0.838	1.596	0.821	1.464	1.76	0.284	0.921	1.606
c26h5.11	1.231	1.205	1.017	1.03	0.985	0.907	1.18	1.043	0.958
c26h5.12	1.112	1.039	1.068	1.023	1.181	1.012	1.099	1.037	1.006
c26h5.13c	1.165	0.753	0.912	1.096	0.942	0.899	1.234	0.784	0.951
c26h5.15	0.663	0.815	1.779	0.72	0.786	0.701	0.663	0.809	1.716
c26h8.04c	0.916	0.877	0.926	1.154	1.14	1.312	0.92	0.914	0.845
c26h8.05c	0.688	1.196	1.239	0.756	1.107	0.853	0.742	1.141	1.282
c26h8.06	0.749	0.916	1.424	0.801	0.788	0.514	0.789	0.978	1.389
c26h8.06.rc	0.855	1.032	1.319	0.884	0.883	0.598	0.864	1.048	1.411
c26h8.08c	1.426	1.281	0.375	0.957	0.67	0.485	1.467	1.306	0.492
c26h8.09c	1.038	0.932	0.787	1.141	0.934	0.852	1.066	0.929	0.723
c26h8.11c	0.834	1.034	0.87	1.148	0.977	1.065	0.827	0.94	0.973
c26h8.12	0.803	1.074	1.592	0.912	0.925	1.067	0.779	1.023	1.572
c26h8.13c	1.078	0.999	0.862	1.206	0.992	1	1.167	1.026	0.828
c26h8.14c	NA	NA	NA	NA	NA	NA	NA	NA	NA
c27.01c	0.974	1	0.904	0.936	0.95	0.793	1.054	0.935	0.941
c27.02c	0.853	1.031	1.128	1.106	1.107	1.167	0.888	0.954	1.05
c27.04	1.218	1.008	0.417	1.364	1.016	0.585	1.152	1.022	0.501
c27.05	1.148	0.973	0.454	1.35	1.012	0.556	1.268	0.963	0.461
c27.05.rc	NA	NA	1.564	NA	1.571	1.358	1.54	1.316	1.715
c27.06c	0.949	1.027	1.126	0.87	0.832	0.652	1.013	1.011	1.11
c27b12.01c	0.8	0.966	0.931	0.999	1.007	1.222	0.76	0.92	0.84
c27b12.02	1.049	1.07	0.873	0.995	0.936	0.987	1.137	0.968	0.82
c27b12.03c	0.589	0.697	2.163	0.62	0.596	1.186	0.636	0.74	2.106
c27b12.04c	1.105	1.112	0.836	1.162	0.989	1.315	1.066	0.985	0.864
c27b12.05	0.883	1.009	1.08	1.038	0.998	1.075	0.907	0.919	1.062
c27b12.06	1.394	1.199	0.62	1.158	0.954	1.041	1.391	1.002	0.732
c27b12.07	1.014	0.92	1.246	1	0.939	0.931	0.982	0.959	1.226
c27b12.08	1.088	0.977	0.802	1.074	0.989	1.182	1.001	1.001	0.72
c27b12.09c	1.221	1.047	0.462	1.115	0.919	0.731	1.253	1.053	0.421
c27b12.10c	0.941	0.914	0.914	0.911	0.842	0.647	0.991	0.947	0.957
c27b12.11c	1.006	0.746	1.073	1.179	1.112	1.307	1.092	0.745	1.208
c27b12.12c	0.87	0.998	1.343	0.895	0.994	0.87	0.861	0.994	1.216
c27b12.14	0.838	0.934	0.886	1.02	1.128	0.945	0.824	0.904	0.849
c27d7.01c	0.932	0.903	1.088	0.975	0.985	1.142	0.91	0.966	1.066
c27d7.02c	0.902	0.804	1.044	1.132	1.143	1.304	0.885	0.854	1.14
c27d7.04	0.92	0.945	0.92	0.893	0.886	0.894	0.99	0.985	0.993
c27d7.05c	1.167	1.364	1.129	1.129	1.117	1.072	1.194	0.98	0.954
c27d7.06	0.958	0.982	0.954	0.928	0.955	0.912	0.924	0.976	1.019
c27d7.08c	0.798	1.122	0.861	0.995	1.059	0.974	0.878	1.142	0.948
c27d7.09c	0.228	0.7	1.218	0.868	1.629	2.009	0.254	0.726	1.176
c27d7.10c	0.162	0.686	1.249	0.832	1.735	2.05	0.147	0.658	1.205
c27d7.11c	0.769	1.097	0.489	1.175	0.934	1.378	1.023	1.453	0.56
c27d7.12c	1.356	1.283	1.009	1.038	1.387	0.901	1.308	1.349	1.49
c27e2.01	0.965	1.04	1.068	1.068	1.029	1.162	1.075	1.055	1.106
c27e2.02	1.126	1.264	0.877	0.955	0.848	0.639	1.128	1.178	0.971
c27e2.03c	1.057	1.16	1.039	0.748	0.719	0.504	1.091	1.201	1.108
c27e2.04c	1.023	1.518	1.107	1.165	1.423	1.017	0.994	1.503	1.197
c27e2.06c	0.765	0.909	1.39	0.853	1.154	1.121	0.77	0.914	1.273
c27e2.07	0.869	0.75	1.347	0.982	1.083	1.328	0.831	0.806	1.276
c27e2.11c	1.251	1.026	0.364	1.2	1.047	0.907	1.268	1.023	0.346
c27e2.12	NA	NA	NA	NA	NA	NA	NA	NA	NA
c27e2.13	1.174	1.074	0.531	1.206	1.069	0.815	1.103	1.022	0.516
c27f1.01c	1.037	0.963	0.866	1.036	0.987	1.132	1.142	0.92	0.842
c27f1.05c	0.794	0.745	1.839	1.487	1.209	NA	0.72	0.648	NA
c27f1.06c	1.083	1.255	0.736	0.698	0.625	0.332	1.132	1.266	0.921
c27f1.07	1.024	1.025	1.036	0.951	0.926	0.797	1.085	0.937	1.001
c27f1.08	0.872	0.861	NA	0.713	0.877	NA	0.838	0.708	2.081
c27f1.10	NA	NA	NA	NA	NA	NA	NA	NA	NA
c285.01c	0.445	0.569	1.122	1.178	1.563	1.881	0.419	0.577	1.189
c285.03	1.099	1.12	0.83	0.901	0.804	0.37	1.129	1.108	0.905
c285.04	0.729	0.826	1.042	1.146	1.073	1.373	0.741	0.82	0.909
c285.05	1.218	0.927	0.553	0.933	0.848	1.093	1.466	1.133	0.657
c285.10c	0.584	1.082	1.952	0.863	0.823	1.739	0.792	0.799	2.673
c285.11	0.414	0.696	2.143	0.751	0.921	1.13	0.447	0.684	2.292
c285.13c	1.051	0.955	1.435	1.014	0.948	0.932	1.034	0.998	1.049
c285.14	1.05	1.056	NA	1.2	1.2	1.494	1.044	0.877	1.203
c285.17	1.109	1.158	0.841	0.967	0.933	0.666	1.145	1.168	0.861
c28e12.03	1.084	0.755	0.994	1.055	0.895	1.004	1.177	0.807	1.026
c28e12.04	1.383	1.077	0.433	1.161	0.783	0.662	1.451	0.955	0.396
c28e12.04.rc	1.327	1.154	0.753	1.081	1.085	0.848	1.34	1.004	0.889
c28f2.01c	1.163	1.143	0.346	1.286	1.152	0.697	1.105	1.114	0.423
c28f2.02	0.947	1.147	0.95	0.814	0.846	0.554	0.942	1.177	1.086
c28f2.05c	1.094	0.95	0.83	1.09	0.894	0.869	1.083	0.905	0.771
c28f2.07	1.052	0.994	0.666	1.25	1.121	1.203	1.082	0.961	0.656
c28f2.08c	0.864	0.771	1.067	1.034	1.025	1.129	0.872	0.785	1.143
c28f2.09	0.862	1.013	1.057	1.036	1.049	0.923	0.919	1.028	1.017
c28f2.10c	0.994	1.048	1.492	1.094	0.982	1.016	1.016	1.024	1.031
c28f2.11	1.109	1.191	1.038	0.944	0.954	0.553	1.117	1.166	1.036
c290.01c	0.979	1.154	1.335	0.804	0.812	1.053	1.002	0.998	1.314
c290.03c	1.212	0.893	NA	1.077	0.931	NA	1.219	1.109	NA
c290.04	0.837	0.862	1.141	0.923	0.948	1.636	0.88	0.87	0.928
c290.04.rc	NA	NA	NA	NA	NA	NA	NA	NA	NA
c297.04c	NA	NA	NA	NA	NA	NA	NA	NA	NA
c297.05	NA	NA	NA	NA	NA	NA	NA	NA	NA
c29a10.02	1.235	0.965	0.748	1.343	1.178	2.027	1.251	0.903	0.83
c29a10.03c	1.084	1.003	0.819	1.064	1.13	1.796	1.181	0.822	1.013
c29a10.06c	0.85	0.899	1.313	0.794	0.803	0.737	0.848	0.95	1.264
[truncated: 3,596 more rows]

## Sheet: Fig4D
Strain	JB32	MP712	MP815	MP636	JB32_shift	MP218_shift
atf1	0.017855	0.0406967	0.041299	0.022015	0.0190633	0.0255768
atf1	0.0609651	0.068946	0.0909633	0.0524843	0.0463915	0.0624224
atf1	0.0503146	0.116566	0.120738	0.0647318	0.0434421	0.0481727
pyp2	0.00337615	0.00789427	0.00722703	0.00550911	0.00270794	0.00655121
pyp2	0.00618474	0.00852292	0.0122588	0.00938586	0.00558252	0.018587
pyp2	0.00532621	0.012849	0.0179977	0.0126967	0.00444861	0.00925231
ctt1	0.0338579	0.178344	0.117331	0.128572	0.0398454	0.233391
ctt1	0.0992257	0.203853	0.208685	0.187764	0.0727641	0.661315
ctt1	0.0588427	0.338435	0.209298	0.241145	0.0618025	0.177489

[truncated: 10 more sheets: Fig4F, Fig5B, Fig5D, Fig5E, FigS3A, FigS3B, FigS4B, FigS5A, FigS5B, FigS5C]
